# Supplementary material for: Light stress elicits soilborne disease suppression mediated by root-secreted flavonoids in Panax notoginseng
Source: Hortic Res. 2024 Jul 30;11(10):uhae213. doi: 10.1093/hr/uhae213 (PMC11462611; doi:10.1093/hr/uhae213)
Supplement: Web_Material_uhae213 [file web_material_uhae213.zip › Supplementary_tables.xlsx]

## Sheet: Supplementary Table 1
Supplementary Table 1 Fungi significantly influenced by the three light intensity treatments from underforest experiment
	H-mean	H-sd	L-mean	L-sd	M-mean	M-sd	H_statistic	pvalue	qvalue
d__Eukaryota; k__Fungi; p__Basidiomycota; c__Agaricomycetes; o__Cantharellales; f__Clavulinaceae; g__Clavulina	0	0	0	0	0.01506	0.006731	16.1762	0.0003072	0.009967
d__Eukaryota; k__Fungi; p__Ascomycota; c__Pezizomycetes; o__Pezizales; f__Helvellaceae; g__Helvella	0	0	0	0	0.008309	0.009067	16.1762	0.0003072	0.009967
d__Eukaryota; k__Fungi; p__Basidiomycota; c__Agaricomycetes; o__Agaricales; f__Lyophyllaceae; g__Tephrocybella	0	0	0	0	0.009867	0.006731	16.1525	0.0003108	0.009967
d__Eukaryota; k__Fungi; p__Basidiomycota; c__Tremellomycetes; o__Tremellales; f__Tremellales_fam_Incertae_sedis; g__Cuniculitrema	0	0	0	0	0.009348	0.005746	16.1525	0.0003108	0.009967
d__Eukaryota; k__Fungi; p__Ascomycota; c__Dothideomycetes; o__Capnodiales; f__Mycosphaerellaceae; g__Septoria	0.006751	0.004257	0	0	0	0	16.1525	0.0003108	0.009967
d__Eukaryota; k__Fungi; p__Basidiomycota; c__Agaricomycetes; o__Polyporales; f__Meruliaceae; g__Meruliopsis	0	0	0.07219	0.03371	0	0	16.1288	0.0003145	0.009967
d__Eukaryota; k__Fungi; p__Basidiomycota; c__Microbotryomycetes; o__Microbotryomycetes_ord_Incertae_sedis; f__Chrysozymaceae; g__Slooffia	0	0	0.0135	0.008571	0	0	16.1288	0.0003145	0.009967
d__Eukaryota; k__Fungi; p__Ascomycota; c__Leotiomycetes; o__Helotiales; f__Leotiaceae; g__unclassified_f__Leotiaceae	0	0	0.008569	0.007423	0	0	16.1288	0.0003145	0.009967
d__Eukaryota; k__Fungi; p__Ascomycota; c__Dothideomycetes; o__Pleosporales; f__Pleomassariaceae; g__Tumularia	0.008569	0.003654	0.0005193	0.0008045	0.02415	0.009071	15.2976	0.0004766	0.009967
d__Eukaryota; k__Fungi; p__Basidiomycota; c__Agaricomycetes; o__Thelephorales; f__Thelephoraceae; g__Thelephora	0.04674	0.009296	0.02259	0.008744	0.000779	0.0008533	15.2841	0.0004798	0.009967
d__Eukaryota; k__Fungi; p__Ascomycota; c__Sordariomycetes; o__Hypocreales; f__Nectriaceae; g__Stephanonectria	0.1514	0.02574	0.03583	0.01199	0.00779	0.005486	15.2365	0.0004914	0.009967
d__Eukaryota; k__Fungi; p__Ascomycota; c__Pezizomycetes; o__Pezizales; f__Pyronemataceae; g__Trichophaea	0.0322	0.01417	0.005453	0.002743	0.1332	0.04422	15.2207	0.0004953	0.009967
d__Eukaryota; k__Fungi; p__Basidiomycota; c__Agaricomycetes; o__Agaricales; f__Clavariaceae; g__Clavaria	0.06232	0.01369	0.01506	0.004587	0.003376	0.002496	15.2207	0.0004953	0.009967
d__Eukaryota; k__Fungi; p__Ascomycota; c__Sordariomycetes; o__Hypocreales; f__Nectriaceae; g__unclassified_f__Nectriaceae	0.07478	0.02019	0.01402	0.004726	0.2306	0.05134	15.1892	0.0005031	0.009967
d__Eukaryota; k__Fungi; p__Basidiomycota; c__Microbotryomycetes; o__Leucosporidiales; f__unclassified_o__Leucosporidiales; g__unclassified_o__Leucosporidiales	0.6354	0.4214	3.412	0.3578	0.1815	0.0345	15.1736	0.0005071	0.009967
d__Eukaryota; k__Fungi; p__Ascomycota; c__Eurotiomycetes; o__Eurotiales; f__Trichocomaceae; g__Sagenomella	0.3591	0.03441	2.705	0.181	0.1672	0.02721	15.1736	0.0005071	0.009967
d__Eukaryota; k__Fungi; p__Ascomycota; c__Leotiomycetes; o__Thelebolales; f__Pseudeurotiaceae; g__Pseudeurotium	0.8057	0.1115	1.61	0.1426	0.5629	0.06585	15.1736	0.0005071	0.009967
d__Eukaryota; k__Fungi; p__Glomeromycota; c__Paraglomeromycetes; o__Paraglomerales; f__unclassified_o__Paraglomerales; g__unclassified_o__Paraglomerales	0.9472	0.08136	0.1527	0.06216	0.5258	0.04898	15.1736	0.0005071	0.009967
d__Eukaryota; k__Fungi; p__Ascomycota; c__Dothideomycetes; o__Venturiales; f__Sympoventuriaceae; g__Pseudosigmoidea	0.1181	0.02426	0.1973	0.02855	0.3773	0.07015	15.1736	0.0005071	0.009967
d__Eukaryota; k__Fungi; p__Basidiomycota; c__Agaricomycetes; o__Agaricales; f__Entolomataceae; g__Entoloma	0.07686	0.01541	0.03895	0.01115	0.175	0.02435	15.1736	0.0005071	0.009967
d__Eukaryota; k__Fungi; p__Basidiomycota; c__Geminibasidiomycetes; o__Geminibasidiales; f__Geminibasidiaceae; g__Geminibasidium	2.404	0.2114	4.442	0.675	1.489	0.1204	15.1579	0.0005111	0.009967
d__Eukaryota; k__Fungi; p__Ascomycota; c__Leotiomycetes; o__Helotiales; f__Hyaloscyphaceae; g__unclassified_f__Hyaloscyphaceae	1.356	0.1558	0.5674	0.1379	2.372	0.1606	15.1579	0.0005111	0.009967
d__Eukaryota; k__Fungi; p__Basidiomycota; c__Agaricomycetes; o__Thelephorales; f__Thelephoraceae; g__Tomentella	0.06751	0.01013	2.014	0.3512	0.5188	0.04401	15.1579	0.0005111	0.009967
d__Eukaryota; k__Fungi; p__Ascomycota; c__Sordariomycetes; o__Hypocreales; f__Nectriaceae; g__Fusarium	1.117	0.1014	0.2664	0.05285	0.7	0.111	15.1579	0.0005111	0.009967
d__Eukaryota; k__Fungi; p__Ascomycota; c__Sordariomycetes; o__Hypocreales; f__Nectriaceae; g__Dactylonectria	0.3155	0.04644	0.1332	0.04761	0.5453	0.08963	15.1579	0.0005111	0.009967
d__Eukaryota; k__Fungi; p__Ascomycota; c__Dothideomycetes; o__Pleosporales; f__Melanommataceae; g__Pleotrichocladium	0.2794	0.02026	0.3518	0.03027	0.2044	0.0523	15.1579	0.0005111	0.009967
d__Eukaryota; k__Fungi; p__Basidiomycota; c__Agaricomycetes; o__Agaricales; f__Inocybaceae; g__Inocybe	0.009088	0.004452	0.2929	0.04609	0.1636	0.0363	15.1579	0.0005111	0.009967
d__Eukaryota; k__Fungi; p__Basidiomycota; c__Agaricomycetes; o__Agaricales; f__Cortinariaceae; g__Gymnopilus	0.0002597	0.000636	0.01818	0.003366	0	0	15.0447	0.0005409	0.009967
d__Eukaryota; k__Fungi; p__Ascomycota; c__Eurotiomycetes; o__Onygenales; f__Onygenaceae; g__Myriodontium	0.0296	0.01337	0.00753	0.00664	0.1483	0.05352	15.0434	0.0005412	0.009967
d__Eukaryota; k__Fungi; p__Basidiomycota; c__Agaricomycetes; o__Agaricales; f__Tricholomataceae; g__Dermoloma	0.0483	0.01311	0.005193	0.0039	0	0	14.8913	0.000584	0.009967
d__Eukaryota; k__Fungi; p__Ascomycota; c__Sordariomycetes; o__Xylariales; f__Sporocadaceae; g__unclassified_f__Sporocadaceae	0	0	0.01714	0.007504	0.001298	0.00318	14.8636	0.0005921	0.009967
d__Eukaryota; k__Fungi; p__Basidiomycota; c__Agaricomycetes; o__Thelephorales; f__Thelephoraceae; g__Pseudotomentella	0	0	1.272	0.1924	0.0005193	0.001272	14.8438	0.000598	0.009967
d__Eukaryota; k__Fungi; p__Basidiomycota; c__Agaricomycetes; o__Agaricales; f__Strophariaceae; g__Deconica	0.000779	0.001908	0.07712	0.06613	0	0	14.8438	0.000598	0.009967
d__Eukaryota; k__Fungi; p__Basidiomycota; c__Agaricomycetes; o__Agaricales; f__Amanitaceae; g__Amanita	0	0	0.04986	0.0117	0.0002597	0.000636	14.8438	0.000598	0.009967
d__Eukaryota; k__Fungi; p__Basidiomycota; c__Agaricomycetes; o__Sebacinales; f__Serendipitaceae; g__Serendipita	0.047	0.01026	0.07452	0.02153	0.01194	0.008283	14.8404	0.000599	0.009967
d__Eukaryota; k__Fungi; p__Ascomycota; c__Eurotiomycetes; o__Chaetothyriales; f__Herpotrichiellaceae; g__Minimelanolocus	0.0779	0.0293	0.01065	0.004342	0.2046	0.08343	14.7638	0.0006224	0.009967
d__Eukaryota; k__Fungi; p__Mortierellomycota; c__Mortierellomycetes; o__Mortierellales; f__Mortierellaceae; g__Mortierella	22.9	0.7804	19.94	1.543	26.56	1.776	14.7485	0.0006272	0.009967
d__Eukaryota; k__Fungi; p__unclassified_k__Fungi; c__unclassified_k__Fungi; o__unclassified_k__Fungi; f__unclassified_k__Fungi; g__unclassified_k__Fungi	3.394	0.2155	1.802	0.1529	4.015	0.3151	14.7485	0.0006272	0.009967
d__Eukaryota; k__Fungi; p__Ascomycota; c__Sordariomycetes; o__Chaetosphaeriales; f__Chaetosphaeriaceae; g__Gonytrichum	0.4991	0.1092	0.1428	0.08913	0.9145	0.1956	14.7485	0.0006272	0.009967
d__Eukaryota; k__Fungi; p__Basidiomycota; c__Agaricomycetes; o__Agaricales; f__Lycoperdaceae; g__Lycoperdon	0.9558	0.4892	0.1568	0.0573	0.05609	0.01898	14.7485	0.0006272	0.009967
d__Eukaryota; k__Fungi; p__Ascomycota; c__Dothideomycetes; o__Pleosporales; f__Didymellaceae; g__Paraboeremia	0.01999	0.008557	0.1638	0.05366	0.04986	0.01754	14.5677	0.0006865	0.009967
d__Eukaryota; k__Fungi; p__Ascomycota; c__Sordariomycetes; o__Sordariales; f__Chaetomiaceae; g__Trichocladium	0.1407	0.129	0.01766	0.01437	0.4471	0.1207	14.5651	0.0006874	0.009967
d__Eukaryota; k__Fungi; p__Ascomycota; c__Dothideomycetes; o__Venturiales; f__Sympoventuriaceae; g__Ochroconis	0.0002597	0.000636	0.0135	0.003218	0.004934	0.003992	14.3965	0.0007479	0.009967
d__Eukaryota; k__Fungi; p__Basidiomycota; c__Agaricomycetes; o__Thelephorales; f__Thelephoraceae; g__unclassified_f__Thelephoraceae	0.3796	0.04838	0.06518	0.009369	0.1098	0.02847	14.3774	0.0007551	0.009967
d__Eukaryota; k__Fungi; p__Ascomycota; c__Sordariomycetes; o__Hypocreales; f__Bionectriaceae; g__Clonostachys	0.384	0.03083	0.05219	0.01288	0.09426	0.01892	14.3774	0.0007551	0.009967
d__Eukaryota; k__Fungi; p__Basidiomycota; c__Agaricomycetes; o__Agaricales; f__Strophariaceae; g__Stropharia	0.001558	0.001707	0	0	0.04258	0.006206	14.3727	0.0007568	0.009967
d__Eukaryota; k__Fungi; p__Ascomycota; c__Sordariomycetes; o__Hypocreales; f__Nectriaceae; g__Ilyonectria	0.552	0.1217	0.3703	0.02701	1.249	0.2441	14.3626	0.0007607	0.009967
d__Eukaryota; k__Fungi; p__Basidiomycota; c__Agaricomycetes; o__Agaricales; f__Psathyrellaceae; g__Coprinellus	0.08465	0.02586	0.02623	0.01377	0.1433	0.02635	14.3626	0.0007607	0.009967
d__Eukaryota; k__Fungi; p__Kickxellomycota; c__GS19; o__GS19; f__unclassified_o__GS19; g__unclassified_o__GS19	0.115	0.032	0.02726	0.00695	0.05323	0.01267	14.3626	0.0007607	0.009967
d__Eukaryota; k__Fungi; p__Kickxellomycota; c__Kickxellomycetes; o__Kickxellales; f__Kickxellaceae; g__unclassified_f__Kickxellaceae	0.02103	0.008688	0.002077	0.001887	0	0	14.3077	0.0007819	0.009967
d__Eukaryota; k__Fungi; p__Ascomycota; c__Orbiliomycetes; o__Orbiliales; f__Orbiliales_fam_Incertae_sedis; g__Vermispora	0.005193	0.003064	0.0005193	0.0008045	0	0	14.2979	0.0007857	0.009967
d__Eukaryota; k__Fungi; p__Glomeromycota; c__Archaeosporomycetes; o__Archaeosporales; f__unclassified_o__Archaeosporales; g__unclassified_o__Archaeosporales	0.01973	0.007862	0.002337	0.001634	0.00805	0.002071	14.2908	0.0007885	0.009967
d__Eukaryota; k__Fungi; p__Basidiomycota; c__Agaricomycetes; o__Atheliales; f__Atheliaceae; g__Tylospora	0.001039	0.001272	0.01117	0.00318	0	0	14.2411	0.0008083	0.009967
d__Eukaryota; k__Fungi; p__Ascomycota; c__Sordariomycetes; o__Microascales; f__Microascales_fam_Incertae_sedis; g__Wardomyces	0.0002597	0.000636	0	0	0.0148	0.02642	14.1819	0.0008326	0.009967
d__Eukaryota; k__Fungi; p__Ascomycota; c__Dothideomycetes; o__Pleosporales; f__Pleosporaceae; g__Bipolaris	0.00753	0.00815	0.0002597	0.000636	0	0	14.1629	0.0008406	0.009967
d__Eukaryota; k__Fungi; p__Ascomycota; c__Sordariomycetes; o__Xylariales; f__Xylariales_fam_Incertae_sedis; g__Hansfordia	0	0	0.004674	0.001971	0.009867	0.003643	14.1422	0.0008493	0.009967
d__Eukaryota; k__Fungi; p__Ascomycota; c__Sordariomycetes; o__Microascales; f__Microascaceae; g__Gamsia	0.006492	0.004342	0.001298	0.001821	0.1439	0.01917	14.1312	0.000854	0.009967
d__Eukaryota; k__Fungi; p__Basidiomycota; c__Agaricostilbomycetes; o__Agaricostilbales; f__Chionosphaeraceae; g__Kurtzmanomyces	0.01506	0.009935	0.002856	0.003609	0.1033	0.03784	14.029	0.0008988	0.009967
d__Eukaryota; k__Fungi; p__Ascomycota; c__Leotiomycetes; o__Helotiales; f__Helotiales_fam_Incertae_sedis; g__Roesleria	0.01506	0.01237	0.004934	0.003609	0	0	14.0253	0.0009004	0.009967
d__Eukaryota; k__Fungi; p__Ascomycota; c__Sordariomycetes; o__Hypocreales; f__Bionectriaceae; g__Bionectria	0.2379	0.1132	1.661	0.3628	0.4526	0.06347	14.0145	0.0009053	0.009967
d__Eukaryota; k__Fungi; p__Ascomycota; c__Sordariomycetes; o__Hypocreales; f__Cordycipitaceae; g__Beauveria	1.655	0.1186	1.945	0.1684	0.4484	0.09445	14	0.0009119	0.009967
d__Eukaryota; k__Fungi; p__Ascomycota; c__Eurotiomycetes; o__Eurotiales; f__Trichocomaceae; g__Talaromyces	1.051	0.1164	0.8808	0.08344	0.3435	0.08184	14	0.0009119	0.009967
d__Eukaryota; k__Fungi; p__Ascomycota; c__Sordariomycetes; o__Hypoceales; f__Amplistromataceae; g__Amplistroma	1.239	0.1728	0.1545	0.03007	0.4876	0.1634	14	0.0009119	0.009967
d__Eukaryota; k__Fungi; p__Basidiomycota; c__Agaricomycetes; o__Trechisporales; f__Hydnodontaceae; g__Trechispora	0.09322	0.0465	0.2023	0.07238	1.125	0.3373	14	0.0009119	0.009967
d__Eukaryota; k__Fungi; p__Ascomycota; c__Sordariomycetes; o__unclassified_c__Sordariomycetes; f__unclassified_c__Sordariomycetes; g__unclassified_c__Sordariomycetes	0.4705	0.09951	0.1493	0.02809	0.7512	0.1691	14	0.0009119	0.009967
d__Eukaryota; k__Fungi; p__Ascomycota; c__Sordariomycetes; o__Hypocreales; f__Nectriaceae; g__Volutella	0.4046	0.1719	0.06206	0.02098	0.2095	0.07881	14	0.0009119	0.009967
d__Eukaryota; k__Fungi; p__Ascomycota; c__Dothideomycetes; o__Pleosporales; f__Phaeosphaeriaceae; g__Paraphoma	0.3487	0.05674	0.03687	0.01253	0.1215	0.0638	14	0.0009119	0.009967
d__Eukaryota; k__Fungi; p__Basidiomycota; c__Agaricomycetes; o__Agaricales; f__Agaricaceae; g__Lepiota	0.01246	0.006683	0.03713	0.01653	0.1153	0.06009	13.9876	0.0009176	0.009967
d__Eukaryota; k__Fungi; p__Basidiomycota; c__Agaricomycetes; o__Agaricales; f__Stephanosporaceae; g__unclassified_f__Stephanosporaceae	0.0002597	0.000636	0	0	0.004674	0.003816	13.9248	0.0009468	0.009967
d__Eukaryota; k__Fungi; p__Ascomycota; c__Sordariomycetes; o__Hypocreales; f__Stachybotryaceae; g__Myrothecium	0.003376	0.002071	0.0002597	0.000636	0	0	13.9248	0.0009468	0.009967
d__Eukaryota; k__Fungi; p__Ascomycota; c__Sordariomycetes; o__Hypocreales; f__Nectriaceae; g__Thelonectria	0.0457	0.01506	0.01844	0.006785	0.06881	0.01331	13.8704	0.0009729	0.009967
d__Eukaryota; k__Fungi; p__Ascomycota; c__Dothideomycetes; o__Pleosporales; f__Arthopyreniaceae; g__unclassified_f__Arthopyreniaceae	0.1488	0.07921	0.01506	0.0078	0.0309	0.01252	13.8561	0.0009799	0.009967
d__Eukaryota; k__Fungi; p__Ascomycota; c__Sordariomycetes; o__Hypocreales; f__Ophiocordycipitaceae; g__Tolypocladium	0.05868	0.01096	0.0953	0.0242	0.3202	0.1271	13.8418	0.000987	0.009967
d__Eukaryota; k__Fungi; p__Ascomycota; c__Orbiliomycetes; o__GS33; f__unclassified_o__GS33; g__unclassified_o__GS33	0.01013	0.005096	0.003635	0.002129	0	0	13.8168	0.0009994	0.009967
d__Eukaryota; k__Fungi; p__Basidiomycota; c__Agaricomycetes; o__Polyporales; f__Meruliaceae; g__Bjerkandera	0.0005193	0.001272	0.0002597	0.000636	0.008569	0.003518	13.7908	0.001012	0.009967
d__Eukaryota; k__Fungi; p__Basidiomycota; c__Agaricomycetes; o__Agaricales; f__Agaricaceae; g__Leucocoprinus	0.03973	0.02506	0.1015	0.03941	0.008829	0.005457	13.7891	0.001013	0.009967
d__Eukaryota; k__Fungi; p__Basidiomycota; c__Microbotryomycetes; o__Microbotryales; f__Microbotryaceae; g__Microbotryum	0.02129	0.007675	0.001558	0.001971	0.01272	0.002859	13.77	0.001023	0.009967
d__Eukaryota; k__Fungi; p__Ascomycota; c__Dothideomycetes; o__Mytilinidales; f__Gloniaceae; g__Cenococcum	0.0002597	0.000636	0.03246	0.02237	0.0002597	0.000636	13.7528	0.001032	0.009967
d__Eukaryota; k__Fungi; p__Ascomycota; c__Eurotiomycetes; o__Chaetothyriales; f__Herpotrichiellaceae; g__Veronaea	0.02025	0.01014	0.002597	0.001272	0.05167	0.02333	13.7317	0.001043	0.009967
d__Eukaryota; k__Fungi; p__Glomeromycota; c__unclassified_p__Glomeromycota; o__unclassified_p__Glomeromycota; f__unclassified_p__Glomeromycota; g__unclassified_p__Glomeromycota	0.03064	0.007352	0.006492	0.003992	0.01454	0.005545	13.7174	0.00105	0.009967
d__Eukaryota; k__Fungi; p__Basidiomycota; c__Agaricomycetes; o__Cantharellales; f__Clavulinaceae; g__Membranomyces	0.0002597	0.000636	0.07998	0.01962	0.000779	0.001908	13.705	0.001057	0.009967
d__Eukaryota; k__Fungi; p__Ascomycota; c__Sordariomycetes; o__Hypocreales; f__Clavicipitaceae; g__Metarhizium	4.299	1.483	1.077	0.1319	2.702	1.062	13.6608	0.00108	0.009967
d__Eukaryota; k__Fungi; p__Rozellomycota; c__unclassified_p__Rozellomycota; o__unclassified_p__Rozellomycota; f__unclassified_p__Rozellomycota; g__unclassified_p__Rozellomycota	0.5198	0.07755	0.3046	0.04641	0.6743	0.1004	13.6608	0.00108	0.009967
d__Eukaryota; k__Fungi; p__Ascomycota; c__Dothideomycetes; o__Venturiales; f__Venturiaceae; g__Protoventuria	0.06751	0.02663	0.008309	0.005967	0.1046	0.01852	13.6608	0.00108	0.009967
d__Eukaryota; k__Fungi; p__Ascomycota; c__Leotiomycetes; o__Helotiales; f__Leotiaceae; g__Gorgomyces	0.04544	0.009874	0.01896	0.006027	0.07582	0.02285	13.64	0.001092	0.009967
d__Eukaryota; k__Fungi; p__Basidiomycota; c__Agaricomycetes; o__Agaricales; f__Agaricaceae; g__Agaricus	0.1667	0.05518	0.06959	0.05245	0.7387	0.8215	13.5696	0.001131	0.01014
d__Eukaryota; k__Fungi; p__Basidiomycota; c__Agaricomycetes; o__Agaricales; f__unclassified_o__Agaricales; g__unclassified_o__Agaricales	0.1589	0.05629	0.03064	0.008739	0.06466	0.03278	13.5344	0.001151	0.01014
d__Eukaryota; k__Fungi; p__Basidiomycota; c__Agaricomycetes; o__Agaricales; f__Bolbitiaceae; g__Conocybe	0.1966	0.03523	0.1236	0.03003	0.4578	0.2081	13.5205	0.001159	0.01014
d__Eukaryota; k__Fungi; p__Basidiomycota; c__Agaricomycetes; o__Boletales; f__Paxillaceae; g__Paxillus	0.03298	0.009524	0.003895	0.001634	0.0135	0.007547	13.5135	0.001163	0.01014
d__Eukaryota; k__Fungi; p__Ascomycota; c__Eurotiomycetes; o__Chaetothyriales; f__Trichomeriaceae; g__Knufia	0.2586	0.09756	0.422	0.08311	0.1535	0.03097	13.4576	0.001196	0.01015
d__Eukaryota; k__Fungi; p__Basidiomycota; c__Agaricomycetes; o__Agaricales; f__Bolbitiaceae; g__Agrocybe	0.04492	0.02144	1.542	0.354	0.01688	0.02696	13.4142	0.001222	0.01015
d__Eukaryota; k__Fungi; p__Ascomycota; c__Dothideomycetes; o__Pleosporales; f__Pleosporaceae; g__Alternaria	0.2347	0.06111	0.04336	0.01764	0.01818	0.01633	13.3726	0.001248	0.01015
d__Eukaryota; k__Fungi; p__Basidiomycota; c__Agaricomycetes; o__Agaricales; f__Hymenogastraceae; g__unclassified_f__Hymenogastraceae	0.02363	0.009369	1.037	0.2051	0.04181	0.0132	13.3588	0.001257	0.01015
d__Eukaryota; k__Fungi; p__Ascomycota; c__Lecanoromycetes; o__Peltigerales; f__Pannariaceae; g__Pectenia	0.1171	0.03703	0.02804	0.007173	0.06466	0.008963	13.3588	0.001257	0.01015
d__Eukaryota; k__Fungi; p__Basidiomycota; c__GS25; o__GS25; f__unclassified_o__GS25; g__unclassified_o__GS25	0.08854	0.04299	1.017	0.5123	0.04882	0.02113	13.345	0.001265	0.01015
d__Eukaryota; k__Fungi; p__Ascomycota; c__Eurotiomycetes; o__Eurotiales; f__Aspergillaceae; g__unclassified_f__Aspergillaceae	0.1143	0.06505	0.3783	0.06584	0.04804	0.01327	13.345	0.001265	0.01015
d__Eukaryota; k__Fungi; p__Ascomycota; c__Sordariomycetes; o__Glomerellales; f__Plectosphaerellaceae; g__Lectera	0.07452	0.02213	0.04596	0.01317	0.01428	0.00803	13.2369	0.001336	0.01015
d__Eukaryota; k__Fungi; p__Ascomycota; c__Leotiomycetes; o__Helotiales; f__Helotiaceae; g__Infundichalara	0.3225	0.1756	0.2062	0.02964	0.1475	0.02393	13.232	0.001339	0.01015
d__Eukaryota; k__Fungi; p__Basidiomycota; c__Agaricomycetes; o__Sebacinales; f__Sebacinaceae; g__Sebacina	0.7094	0.1302	0.5211	0.125	0.1114	0.02588	13.2095	0.001354	0.01015
d__Eukaryota; k__Fungi; p__Basidiomycota; c__Tremellomycetes; o__Filobasidiales; f__Piskurozymaceae; g__Solicoccozyma	2.886	0.3496	1.911	0.3903	4.332	0.8266	13.2047	0.001357	0.01015
d__Eukaryota; k__Fungi; p__Ascomycota; c__Sordariomycetes; o__Hypocreales; f__Ophiocordycipitaceae; g__Polycephalomyces	0.002077	0.003366	0.0002597	0.000636	0.1921	0.09017	13.1888	0.001368	0.01015
d__Eukaryota; k__Fungi; p__Ascomycota; c__Sordariomycetes; o__Glomerellales; f__Plectosphaerellaceae; g__unclassified_f__Plectosphaerellaceae	0.001298	0.002071	0.0002597	0.000636	0.03168	0.01013	13.1888	0.001368	0.01015
d__Eukaryota; k__Fungi; p__Ascomycota; c__Dothideomycetes; o__Venturiales; f__Sympoventuriaceae; g__Scolecobasidium	0.01558	0.004726	0.001298	0.002071	0.0005193	0.001272	13.1543	0.001392	0.01015
d__Eukaryota; k__Fungi; p__Ascomycota; c__Leotiomycetes; o__Helotiales; f__Helotiales_fam_Incertae_sedis; g__Mycoarthris	0.1143	0.05516	0.2192	0.03574	0.04207	0.0223	13.1481	0.001396	0.01015
d__Eukaryota; k__Fungi; p__Ascomycota; c__Sordariomycetes; o__Sordariales; f__Lasiosphaeriaceae; g__Schizothecium	0.2846	0.0694	0.04103	0.02527	0.1358	0.08133	13.1345	0.001406	0.01015
d__Eukaryota; k__Fungi; p__Ascomycota; c__Sordariomycetes; o__Myrmecridiales; f__Myrmecridiales_fam_Incertae_sedis; g__Atractospora	0.002856	0.006996	0.004155	0.008105	0.02908	0.008165	13.1263	0.001411	0.01015
d__Eukaryota; k__Fungi; p__Basidiomycota; c__Agaricomycetes; o__Agaricales; f__Hymenogastraceae; g__Naucoria	0.001818	0.002293	1.281	0.1409	0.0002597	0.000636	13.1046	0.001427	0.01015
d__Eukaryota; k__Fungi; p__Ascomycota; c__Sordariomycetes; o__Chaetosphaeriales; f__Chaetosphaeriaceae; g__Chloridium	0.07946	0.06993	0.12	0.0275	0.3957	0.08189	13.0661	0.001455	0.01015
d__Eukaryota; k__Fungi; p__Ascomycota; c__Leotiomycetes; o__Helotiales; f__Hyaloscyphaceae; g__Pezizella	0.1174	0.04797	0.06673	0.01986	0.02623	0.008781	13.0661	0.001455	0.01015
d__Eukaryota; k__Fungi; p__Ascomycota; c__unclassified_p__Ascomycota; o__unclassified_p__Ascomycota; f__unclassified_p__Ascomycota; g__unclassified_p__Ascomycota	0.9384	0.2017	2.272	0.1349	1.128	0.09948	13.0526	0.001464	0.01015
d__Eukaryota; k__Fungi; p__Ascomycota; c__Leotiomycetes; o__Thelebolales; f__Pseudeurotiaceae; g__Pleuroascus	0.4451	0.1858	0.09062	0.06038	0.1693	0.06446	13.0526	0.001464	0.01015
d__Eukaryota; k__Fungi; p__Ascomycota; c__Sordariomycetes; o__Microascales; f__Microascaceae; g__Cephalotrichum	0.07115	0.09208	0.01143	0.009935	0.3126	0.09179	13.0515	0.001465	0.01015
d__Eukaryota; k__Fungi; p__Ascomycota; c__Sordariomycetes; o__Glomerellales; f__Plectosphaerellaceae; g__Chordomyces	0.0148	0.01051	0.001558	0.001393	0.005713	0.003507	12.9727	0.001524	0.01047
d__Eukaryota; k__Fungi; p__Ascomycota; c__Eurotiomycetes; o__Eurotiales; f__Aspergillaceae; g__Neosartorya	0.01091	0.006967	0.02077	0.01225	0	0	12.9311	0.001556	0.01059
d__Eukaryota; k__Fungi; p__Basidiomycota; c__Agaricomycetes; o__Geastrales; f__Geastraceae; g__Geastrum	0.02363	0.01518	0.002077	0.001887	0.04752	0.02274	12.8233	0.001642	0.01081
d__Eukaryota; k__Fungi; p__Ascomycota; c__Leotiomycetes; o__Helotiales; f__Helotiales_fam_Incertae_sedis; g__Spirosphaera	0.02077	0.009886	0.002856	0.003741	0.001558	0.003816	12.811	0.001652	0.01081
d__Eukaryota; k__Fungi; p__Ascomycota; c__Eurotiomycetes; o__unclassified_c__Eurotiomycetes; f__unclassified_c__Eurotiomycetes; g__unclassified_c__Eurotiomycetes	0.2108	0.04046	0.82	0.08089	0.2874	0.07587	12.8101	0.001653	0.01081
d__Eukaryota; k__Fungi; p__Ascomycota; c__Eurotiomycetes; o__Onygenales; f__Gymnoascaceae; g__Leucothecium	0.1166	0.0747	0.01091	0.004827	0.05141	0.03395	12.8101	0.001653	0.01081
d__Eukaryota; k__Fungi; p__Ascomycota; c__Sordariomycetes; o__Phomatosporales; f__Phomatosporaceae; g__Phomatospora	0.1168	0.03018	0.01636	0.005892	0.07686	0.03376	12.7968	0.001664	0.01081
d__Eukaryota; k__Fungi; p__Ascomycota; c__Dothideomycetes; o__Pleosporales; f__Lentitheciaceae; g__unclassified_f__Lentitheciaceae	0.4349	0.2888	0.2371	0.08678	0.05427	0.02572	12.7836	0.001675	0.01081
d__Eukaryota; k__Fungi; p__Ascomycota; c__Sordariomycetes; o__Hypocreales; f__Hypocreales_fam_Incertae_sedis; g__Acremonium	0.4557	0.1815	0.0766	0.01275	0.1924	0.1276	12.7719	0.001685	0.01081
d__Eukaryota; k__Fungi; p__Chytridiomycota; c__Synchytriomycetes; o__Synchytriales; f__Synchytriaceae; g__Synchytrium	0.05115	0.01429	0.004155	0.002901	0.001558	0.001971	12.7352	0.001716	0.01092
d__Eukaryota; k__Fungi; p__Zoopagomycota; c__Zoopagomycetes; o__Zoopagales; f__Piptocephalidaceae; g__unclassified_f__Piptocephalidaceae	0.0322	0.01078	0.0135	0.005367	0.005972	0.004452	12.6911	0.001755	0.01094
d__Eukaryota; k__Fungi; p__Ascomycota; c__Sordariomycetes; o__Sordariales; f__Helminthosphaeriaceae; g__Endophragmiella	0	0	0.009348	0.006461	0.001818	0.002293	12.6731	0.00177	0.01094
d__Eukaryota; k__Fungi; p__Ascomycota; c__Sordariomycetes; o__Chaetosphaeriales; f__Chaetosphaeriaceae; g__Thozetella	0	0	0	0	0.009607	0.009053	12.6656	0.001777	0.01094
d__Eukaryota; k__Fungi; p__Basidiomycota; c__Agaricomycetes; o__Thelephorales; f__Bankeraceae; g__Hydnellum	0	0	0.006492	0.005344	0	0	12.6656	0.001777	0.01094
d__Eukaryota; k__Fungi; p__Kickxellomycota; c__unclassified_p__Kickxellomycota; o__unclassified_p__Kickxellomycota; f__unclassified_p__Kickxellomycota; g__unclassified_p__Kickxellomycota	0.0005193	0.001272	0.0002597	0.000636	0.00753	0.003741	12.6228	0.001815	0.01109
d__Eukaryota; k__Fungi; p__Ascomycota; c__Dothideomycetes; o__Pleosporales; f__Torulaceae; g__Torula	0.03479	0.01346	0.005972	0.003024	0.003895	0.001303	12.598	0.001838	0.01114
d__Eukaryota; k__Fungi; p__Ascomycota; c__Sordariomycetes; o__Glomerellales; f__Plectosphaerellaceae; g__Plectosphaerella	1.028	0.2472	0.3713	0.04596	0.7494	0.2484	12.538	0.001894	0.01134
d__Eukaryota; k__Fungi; p__Basidiomycota; c__Agaricomycetes; o__Agaricales; f__Pterulaceae; g__Pterula	0.002337	0.002743	0.000779	0.001303	0.01091	0.003268	12.4685	0.001961	0.01134
d__Eukaryota; k__Fungi; p__Mortierellomycota; c__Mortierellomycetes; o__Mortierellales; f__Mortierellaceae; g__unclassified_f__Mortierellaceae	0.03661	0.01669	0.005453	0.003231	0.05193	0.01563	12.4626	0.001967	0.01134
d__Eukaryota; k__Fungi; p__Ascomycota; c__Dothideomycetes; o__Pleosporales; f__Pleosporales_fam_Incertae_sedis; g__Dokmaia	0.08932	0.02042	0.0174	0.004768	0.03609	0.02175	12.4585	0.001971	0.01134
d__Eukaryota; k__Fungi; p__Basidiomycota; c__Agaricomycetes; o__Agaricales; f__Clavariaceae; g__unclassified_f__Clavariaceae	0.02778	0.0104	0.006232	0.004927	0.01662	0.0039	12.4585	0.001971	0.01134
d__Eukaryota; k__Fungi; p__Basidiomycota; c__Agaricomycetes; o__Russulales; f__Russulaceae; g__Russula	0.009867	0.004587	0.0174	0.01176	0.001039	0.001272	12.4572	0.001972	0.01134
d__Eukaryota; k__Fungi; p__Ascomycota; c__Sordariomycetes; o__Sordariales; f__Cephalothecaceae; g__Phialemonium	0.002337	0.001908	0.01117	0.00561	0.000779	0.001908	12.434	0.001995	0.01134
d__Eukaryota; k__Fungi; p__Basidiomycota; c__unclassified_p__Basidiomycota; o__unclassified_p__Basidiomycota; f__unclassified_p__Basidiomycota; g__unclassified_p__Basidiomycota	0.06362	0.038	0.0187	0.01239	0.121	0.03205	12.4327	0.001996	0.01134
d__Eukaryota; k__Fungi; p__Ascomycota; c__Dothideomycetes; o__Pleosporales; f__Melanommataceae; g__Fusiconidium	0.001818	0.00318	0.027	0.01594	0.000779	0.001908	12.428	0.002001	0.01134
d__Eukaryota; k__Fungi; p__Basidiomycota; c__Agaricomycetes; o__unclassified_c__Agaricomycetes; f__unclassified_c__Agaricomycetes; g__unclassified_c__Agaricomycetes	0.168	0.04782	0.2711	0.04231	0.3596	0.0541	12.3626	0.002068	0.01163
d__Eukaryota; k__Fungi; p__Ascomycota; c__Sordariomycetes; o__Hypocreales; f__Stachybotryaceae; g__Paramyrothecium	0.09556	0.03631	0.02077	0.0128	0.03168	0.01027	12.3285	0.002103	0.0117
d__Eukaryota; k__Fungi; p__Ascomycota; c__Sordariomycetes; o__Sordariales; f__Chaetomiaceae; g__unclassified_f__Chaetomiaceae	0.3804	0.04111	0.1462	0.02826	0.4487	0.1143	12.3158	0.002117	0.0117
d__Eukaryota; k__Fungi; p__Zoopagomycota; c__Zoopagomycetes; o__Zoopagales; f__Piptocephalidaceae; g__Syncephalis	0.01532	0.004968	0.008309	0.002728	0.003635	0.002346	12.3064	0.002127	0.0117
d__Eukaryota; k__Fungi; p__Basidiomycota; c__Agaricomycetes; o__Cantharellales; f__Ceratobasidiaceae; g__unclassified_f__Ceratobasidiaceae	0.001039	0.001887	0.002337	0.002915	0.2825	0.1075	12.2839	0.002151	0.01175
d__Eukaryota; k__Fungi; p__Basidiomycota; c__Agaricomycetes; o__Agaricales; f__Hygrophoraceae; g__Cuphophyllus	0.009348	0.004726	0.001039	0.001887	0.0002597	0.000636	12.1863	0.002258	0.01221
d__Eukaryota; k__Fungi; p__Ascomycota; c__Dothideomycetes; o__Pleosporales; f__Didymellaceae; g__Chaetasbolisia	0.05271	0.06263	0.02103	0.006134	0.004674	0.004063	12.1792	0.002266	0.01221
d__Eukaryota; k__Fungi; p__Ascomycota; c__Eurotiomycetes; o__Chaetothyriales; f__Cyphellophoraceae; g__Cyphellophora	0.1179	0.03319	0.02467	0.007595	0.1415	0.04028	12.117	0.002338	0.01242
d__Eukaryota; k__Fungi; p__Glomeromycota; c__Archaeosporomycetes; o__Archaeosporales; f__Archaeosporaceae; g__Archaeospora	0.004934	0.002293	0.0005193	0.001272	0.0005193	0.0008045	12.1085	0.002348	0.01242
d__Eukaryota; k__Fungi; p__Ascomycota; c__Dothideomycetes; o__Pleosporales; f__Didymosphaeriaceae; g__Paraphaeosphaeria	0.03583	0.009853	0.009088	0.004452	0.0122	0.004768	12.1039	0.002353	0.01242
d__Eukaryota; k__Fungi; p__Ascomycota; c__Archaeorhizomycetes; o__Archaeorhizomycetales; f__Archaeorhizomycetaceae; g__Archaeorhizomyces	0.07738	0.01869	0.02389	0.01078	0.03012	0.007611	12.0512	0.002416	0.01266
d__Eukaryota; k__Fungi; p__Ascomycota; c__Leotiomycetes; o__Helotiales; f__Vibrisseaceae; g__Phialocephala	0.07115	0.02812	0.3394	0.05612	0.08595	0.02035	12.0387	0.002431	0.01266
d__Eukaryota; k__Fungi; p__Ascomycota; c__Sordariomycetes; o__Chaetosphaeriales; f__Chaetosphaeriaceae; g__Codinaea	0.02726	0.009591	0.005453	0.00629	0.01065	0.005523	12.0123	0.002464	0.01274
d__Eukaryota; k__Fungi; p__Basidiomycota; c__Agaricomycetes; o__Hymenochaetales; f__Schizoporaceae; g__Hyphodontia	0.01065	0.01121	0.001818	0.002071	0.04155	0.019	11.9967	0.002483	0.01276
d__Eukaryota; k__Fungi; p__Ascomycota; c__Leotiomycetes; o__Helotiales; f__Myxotrichaceae; g__Oidiodendron	0.3191	0.105	0.3975	0.1321	0.09971	0.04415	11.9539	0.002537	0.01295
d__Eukaryota; k__Fungi; p__Ascomycota; c__Leotiomycetes; o__Helotiales; f__Myxotrichaceae; g__Myxotrichum	0.01584	0.009317	0.001298	0.001173	0.002337	0.002148	11.9317	0.002565	0.01301
d__Eukaryota; k__Fungi; p__Glomeromycota; c__Archaeosporomycetes; o__Archaeosporales; f__Archaeosporaceae; g__unclassified_f__Archaeosporaceae	0.02545	0.008224	0.005193	0.003507	0.008309	0.005967	11.9102	0.002593	0.01306
d__Eukaryota; k__Fungi; p__Ascomycota; c__Dothideomycetes; o__Capnodiales; f__Capnodiaceae; g__Antennariella	0.2552	0.05311	0.1524	0.06789	0.08751	0.01367	11.8695	0.002646	0.01325
d__Eukaryota; k__Fungi; p__Ascomycota; c__Sordariomycetes; o__Hypocreales; f__Ophiocordycipitaceae; g__unclassified_f__Ophiocordycipitaceae	0.003376	0.002293	0.002337	0.002915	0.0914	0.04361	11.8445	0.002679	0.01329
d__Eukaryota; k__Fungi; p__Glomeromycota; c__Paraglomeromycetes; o__Paraglomerales; f__Paraglomeraceae; g__Paraglomus	0.03583	0.006967	0.003895	0.003231	0.002597	0.002901	11.8374	0.002689	0.01329
d__Eukaryota; k__Fungi; p__Basidiomycota; c__Agaricomycetes; o__Agaricales; f__Tricholomataceae; g__Clitocybe	0.003895	0.003518	0.1864	0.1128	0.1223	0.04232	11.8139	0.002721	0.01334
d__Eukaryota; k__Fungi; p__Ascomycota; c__Dothideomycetes; o__Capnodiales; f__Teratosphaeriaceae; g__unclassified_f__Teratosphaeriaceae	0.01792	0.00811	0.07764	0.0122	0.01272	0.006856	11.783	0.002763	0.01334
d__Eukaryota; k__Fungi; p__Ascomycota; c__Leotiomycetes; o__Helotiales; f__Sclerotiniaceae; g__Botrytis	0.02155	0.009107	0.004674	0.004063	0.02597	0.01173	11.7708	0.00278	0.01334
d__Eukaryota; k__Fungi; p__Ascomycota; c__Sordariomycetes; o__Coniochaetales; f__unclassified_o__Coniochaetales; g__unclassified_o__Coniochaetales	0.02441	0.008795	0.01947	0.005464	0.001818	0.003741	11.7483	0.002811	0.01334
d__Eukaryota; k__Fungi; p__Ascomycota; c__Sordariomycetes; o__Glomerellales; f__Plectosphaerellaceae; g__Acrostalagmus	0.06673	0.01581	0.01013	0.003784	0.01168	0.005973	11.7335	0.002832	0.01334
d__Eukaryota; k__Fungi; p__Ascomycota; c__Dothideomycetes; o__Capnodiales; f__Mycosphaerellaceae; g__Cercospora	0.01428	0.007335	0.01039	0.009837	0.0579	0.0173	11.697	0.002884	0.01334
d__Eukaryota; k__Fungi; p__Ascomycota; c__Leotiomycetes; o__Helotiales; f__Helotiales_fam_Incertae_sedis; g__Cadophora	0.2945	0.05006	0.06647	0.0135	0.3311	0.07462	11.6608	0.002937	0.01334
d__Eukaryota; k__Fungi; p__Ascomycota; c__GS35; o__unclassified_c__GS35; f__unclassified_c__GS35; g__unclassified_c__GS35	0.04492	0.02428	0.003895	0.004379	0.003376	0.004452	11.6541	0.002947	0.01334
d__Eukaryota; k__Fungi; p__Ascomycota; c__Sordariomycetes; o__Hypocreales; f__Nectriaceae; g__Gibberella	0.1693	0.03051	0.05063	0.007291	0.1828	0.0195	11.6534	0.002948	0.01334
d__Eukaryota; k__Fungi; p__Mortierellomycota; c__unclassified_p__Mortierellomycota; o__unclassified_p__Mortierellomycota; f__unclassified_p__Mortierellomycota; g__unclassified_p__Mortierellomycota	0.02311	0.008327	0.02493	0.01	0.001818	0.002293	11.6396	0.002968	0.01334
d__Eukaryota; k__Fungi; p__Ascomycota; c__Sordariomycetes; o__Sordariales; f__Lasiosphaeriaceae; g__Podospora	0.01921	0.01193	0.01402	0.006536	0.07167	0.03727	11.6173	0.003002	0.01334
d__Eukaryota; k__Fungi; p__Ascomycota; c__Sordariomycetes; o__Hypocreales; f__Nectriaceae; g__Neonectria	0.2685	0.02748	0.0431	0.0166	0.03869	0.01845	11.5914	0.003041	0.01334
d__Eukaryota; k__Fungi; p__Ascomycota; c__Sordariomycetes; o__Sordariales; f__Sordariales_fam_Incertae_sedis; g__Cordana	0.2038	0.04984	0.03428	0.01718	0.1864	0.07271	11.5795	0.003059	0.01334
d__Eukaryota; k__Fungi; p__Ascomycota; c__Dothideomycetes; o__Pleosporales; f__Cucurbitariaceae; g__Pyrenochaeta	0.1309	0.04312	0.03817	0.007157	0.08595	0.039	11.5795	0.003059	0.01334
d__Eukaryota; k__Fungi; p__Ascomycota; c__Eurotiomycetes; o__Chaetothyriales; f__Herpotrichiellaceae; g__Exophiala	1.833	0.1257	2.396	0.06349	2.328	0.1397	11.5675	0.003077	0.01334
d__Eukaryota; k__Fungi; p__Basidiomycota; c__Agaricomycetes; o__Agaricales; f__Lycoperdaceae; g__Holocotylon	0.05427	0.04421	0.006751	0.006047	0.004414	0.003609	11.5594	0.00309	0.01334
d__Eukaryota; k__Fungi; p__Ascomycota; c__Dothideomycetes; o__Pleosporales; f__unclassified_o__Pleosporales; g__unclassified_o__Pleosporales	2.18	0.2216	0.43	0.1224	0.4404	0.1782	11.5556	0.003096	0.01334
d__Eukaryota; k__Fungi; p__Ascomycota; c__Sordariomycetes; o__Hypocreales; f__Nectriaceae; g__Cylindrocarpon	0.4033	0.08628	0.0605	0.01802	0.4084	0.1098	11.5556	0.003096	0.01334
d__Eukaryota; k__Fungi; p__Mucoromycota; c__Mucoromycotina_cls_Incertae_sedis; o__Mucoromycotina_ord_Incertae_sedis; f__Mucoromycotina_fam_Incertae_sedis; g__Bifiguratus	0.1394	0.02488	0.5185	0.09004	0.1454	0.04535	11.5556	0.003096	0.01334
d__Eukaryota; k__Fungi; p__Basidiomycota; c__Agaricomycetes; o__Polyporales; f__Fomitopsidaceae; g__Postia	0.004414	0.005523	0.09971	0.09304	0.005972	0.007065	11.5488	0.003106	0.01334
d__Eukaryota; k__Fungi; p__Basidiomycota; c__Microbotryomycetes; o__Sporidiobolales; f__Sporidiobolaceae; g__Rhodotorula	0.07634	0.06153	0.04986	0.02125	0.01324	0.009988	11.5474	0.003108	0.01334
d__Eukaryota; k__Fungi; p__Basidiomycota; c__Agaricomycetes; o__Cantharellales; f__Ceratobasidiaceae; g__Thanatephorus	0.002597	0.001609	0.000779	0.001303	0.008569	0.004267	11.5198	0.003151	0.01334
d__Eukaryota; k__Fungi; p__Basidiomycota; c__Agaricomycetes; o__Agaricales; f__Inocybaceae; g__unclassified_f__Inocybaceae	0.003116	0.002956	0.04155	0.004894	0.002856	0.002859	11.5108	0.003166	0.01334
d__Eukaryota; k__Fungi; p__Basidiomycota; c__Agaricomycetes; o__Agaricales; f__Lycoperdaceae; g__Bovista	0.02207	0.01331	0.004934	0.003329	0.005453	0.003378	11.5108	0.003166	0.01334
d__Eukaryota; k__Fungi; p__Olpidiomycota; c__Olpidiomycetes; o__Olpidiales; f__Olpidiaceae; g__Olpidium	0.03765	0.01349	0.007271	0.003507	0.03999	0.01225	11.5093	0.003168	0.01334
d__Eukaryota; k__Fungi; p__Ascomycota; c__Eurotiomycetes; o__Chaetothyriales; f__Trichomeriaceae; g__unclassified_f__Trichomeriaceae	0.003376	0.003329	0.003376	0.004112	0.04362	0.03591	11.4988	0.003185	0.01334
d__Eukaryota; k__Fungi; p__Basidiomycota; c__Agaricomycetes; o__Agaricales; f__Cortinariaceae; g__Cortinarius	0.03921	0.01353	0.0444	0.01579	0.4918	0.07622	11.4533	0.003258	0.01334
d__Eukaryota; k__Fungi; p__Ascomycota; c__Dothideomycetes; o__Pleosporales; f__Didymellaceae; g__unclassified_f__Didymellaceae	0.05713	0.02389	0.02337	0.009903	0.1202	0.07471	11.4533	0.003258	0.01334
d__Eukaryota; k__Fungi; p__Basidiomycota; c__Agaricomycetes; o__Agaricales; f__Lyophyllaceae; g__Fibulochlamys	0.1267	0.01541	0.02337	0.007105	0.02649	0.01573	11.4388	0.003282	0.01334
d__Eukaryota; k__Fungi; p__Basidiomycota; c__Agaricomycetes; o__Agaricales; f__Agaricaceae; g__unclassified_f__Agaricaceae	0.07297	0.05205	0.04752	0.008462	1.064	0.3278	11.4273	0.003301	0.01334
d__Eukaryota; k__Fungi; p__Ascomycota; c__Sordariomycetes; o__Hypocreales; f__Nectriaceae; g__Neocosmospora	0.05141	0.01768	0.005713	0.001609	0.06258	0.03827	11.4273	0.003301	0.01334
d__Eukaryota; k__Fungi; p__Ascomycota; c__Eurotiomycetes; o__Chaetothyriales; f__unclassified_o__Chaetothyriales; g__unclassified_o__Chaetothyriales	0.1059	0.03987	0.3261	0.04092	0.1283	0.0723	11.4183	0.003315	0.01334
d__Eukaryota; k__Fungi; p__Chytridiomycota; c__unclassified_p__Chytridiomycota; o__unclassified_p__Chytridiomycota; f__unclassified_p__Chytridiomycota; g__unclassified_p__Chytridiomycota	0.5806	0.06444	0.167	0.02107	0.1742	0.03203	11.4065	0.003335	0.01334
d__Eukaryota; k__Fungi; p__Basidiomycota; c__Agaricomycetes; o__Agaricales; f__Physalacriaceae; g__Hymenopellis	0.002077	0.001887	0.0002597	0.000636	0.008569	0.005096	11.3958	0.003353	0.01334
d__Eukaryota; k__Fungi; p__Ascomycota; c__Sordariomycetes; o__Hypocreales; f__Clavicipitaceae; g__Collarina	0.202	0.06253	0.05661	0.02779	0.2202	0.05549	11.3949	0.003355	0.01334
d__Eukaryota; k__Fungi; p__Ascomycota; c__Dothideomycetes; o__Capnodiales; f__unclassified_o__Capnodiales; g__unclassified_o__Capnodiales	0.4638	0.1054	1.037	0.1539	0.4567	0.1519	11.3801	0.003379	0.01334
d__Eukaryota; k__Fungi; p__Ascomycota; c__Dothideomycetes; o__Capnodiales; f__Teratosphaeriaceae; g__Devriesia	0.1857	0.03124	0.5723	0.1178	0.1724	0.04754	11.3801	0.003379	0.01334
d__Eukaryota; k__Fungi; p__Ascomycota; c__Dothideomycetes; o__unclassified_c__Dothideomycetes; f__unclassified_c__Dothideomycetes; g__unclassified_c__Dothideomycetes	0.07634	0.02818	0.01506	0.007483	0.0779	0.03298	11.3802	0.003379	0.01334
d__Eukaryota; k__Fungi; p__Ascomycota; c__Eurotiomycetes; o__Chaetothyriales; f__Herpotrichiellaceae; g__Cladophialophora	1.476	0.1954	2.408	0.268	1.468	0.1927	11.3684	0.003399	0.01334
d__Eukaryota; k__Fungi; p__Basidiomycota; c__Tremellomycetes; o__Trichosporonales; f__Trichosporonaceae; g__Cutaneotrichosporon	0.07842	0.03489	0.07842	0.03291	0.01688	0.007335	11.3684	0.003399	0.01334
d__Eukaryota; k__Fungi; p__Ascomycota; c__Sordariomycetes; o__Coniochaetales; f__Coniochaetaceae; g__Lecythophora	0.004934	0.003869	0.001039	0.001272	0.01844	0.01556	11.3661	0.003403	0.01334
d__Eukaryota; k__Fungi; p__Ascomycota; c__Leotiomycetes; o__Phacidiales; f__Phacidiaceae; g__Phacidium	0.006232	0.006897	0.007011	0.005	0.1026	0.1675	11.3423	0.003444	0.01343
d__Eukaryota; k__Fungi; p__Ascomycota; c__Dothideomycetes; o__Pleosporales; f__Pleosporaceae; g__Hendersonia	0.002856	0.002496	0.006751	0.004479	0.01921	0.008283	11.2503	0.003606	0.01399
d__Eukaryota; k__Fungi; p__Rozellomycota; c__Rozellomycotina_cls_Incertae_sedis; o__Rozellomycotina_ord_Incertae_sedis; f__Rozellomycotina_fam_Incertae_sedis; g__Paramicrosporidium	0.01532	0.01147	0.03376	0.03394	0.1729	0.08406	11.1686	0.003756	0.01445
d__Eukaryota; k__Fungi; p__Ascomycota; c__Dothideomycetes; o__Pleosporales; f__Cucurbitariaceae; g__Pyrenochaetopsis	0.02363	0.009923	0.003116	0.003553	0.0592	0.08417	11.1663	0.003761	0.01445
d__Eukaryota; k__Fungi; p__Ascomycota; c__Sordariomycetes; o__Hypocreales; f__Stachybotryaceae; g__Striaticonidium	0.01844	0.02945	0.002856	0.006996	0.04674	0.02177	11.1329	0.003824	0.01462
d__Eukaryota; k__Fungi; p__Ascomycota; c__Sordariomycetes; o__Sordariales; f__Chaetomiaceae; g__Chaetomium	0.2207	0.1953	0.04181	0.02314	0.1696	0.07452	11.0845	0.003918	0.0149
d__Eukaryota; k__Fungi; p__Ascomycota; c__Lecanoromycetes; o__Lecanorales; f__unclassified_o__Lecanorales; g__unclassified_o__Lecanorales	0.0002597	0.000636	0.00779	0.00418	0.001558	0.002607	11.0554	0.003975	0.01505
d__Eukaryota; k__Fungi; p__Ascomycota; c__Sordariomycetes; o__Hypocreales; f__Nectriaceae; g__Mariannaea	0.08777	0.03499	0.0483	0.009191	0.135	0.04778	10.9704	0.004148	0.01562
d__Eukaryota; k__Fungi; p__Ascomycota; c__Dothideomycetes; o__Pleosporales; f__Periconiaceae; g__Periconia	0.08153	0.02634	0.03739	0.01128	0.02259	0.01118	10.9591	0.004171	0.01564
d__Eukaryota; k__Fungi; p__Basidiomycota; c__Agaricomycetes; o__Agaricales; f__Catathelasmataceae; g__Callistosporium	0.007271	0.004794	0.001818	0.002859	0	0	10.9412	0.004209	0.0157
d__Eukaryota; k__Fungi; p__Ascomycota; c__Dothideomycetes; o__Acrospermales; f__Acrospermales_fam_Incertae_sedis; g__Leptodiscella	0.04726	0.01977	0.006232	0.00661	0.004934	0.001821	10.9265	0.00424	0.01574
d__Eukaryota; k__Fungi; p__Ascomycota; c__Sordariomycetes; o__Hypocreales; f__Clavicipitaceae; g__Pochonia	0.1119	0.01764	0.03531	0.01051	0.08751	0.03672	10.9114	0.004272	0.01575
d__Eukaryota; k__Fungi; p__Ascomycota; c__Leotiomycetes; o__Helotiales; f__Dermateaceae; g__unclassified_f__Dermateaceae	0.01973	0.009935	0.1332	0.03284	0.03921	0.03278	10.9001	0.004296	0.01575
d__Eukaryota; k__Fungi; p__Ascomycota; c__Sordariomycetes; o__Hypocreales; f__Hypocreales_fam_Incertae_sedis; g__Sarocladium	0.04726	0.01709	0.01272	0.005696	0.01324	0.01037	10.8974	0.004302	0.01575
d__Eukaryota; k__Fungi; p__Ascomycota; c__Dothideomycetes; o__Pleosporales; f__Torulaceae; g__Dendryphion	0.03583	0.02113	0.01298	0.009434	0.0618	0.02774	10.8211	0.004469	0.01628
d__Eukaryota; k__Fungi; p__Basidiomycota; c__Agaricomycetes; o__Agaricales; f__Tricholomataceae; g__Ripartites	0.01143	0.006127	0.08205	0.07872	0.04414	0.01201	10.7907	0.004538	0.01644
d__Eukaryota; k__Fungi; p__Ascomycota; c__Sordariomycetes; o__Hypocreales; f__Hypocreaceae; g__Monocillium	0.06829	0.01395	0.06388	0.01872	0.02493	0.01182	10.7831	0.004555	0.01644
d__Eukaryota; k__Fungi; p__Ascomycota; c__Leotiomycetes; o__Thelebolales; f__Thelebolaceae; g__Thelebolus	0.0002597	0.000636	0	0	0.009348	0.008419	10.6852	0.004783	0.01718
d__Eukaryota; k__Fungi; p__Ascomycota; c__Sordariomycetes; o__Hypocreales; f__Stachybotryaceae; g__Achroiostachys	0.04856	0.01547	0.00779	0.007374	0.0148	0.01609	10.6734	0.004812	0.01721
d__Eukaryota; k__Fungi; p__Ascomycota; c__Sordariomycetes; o__Hypocreales; f__Hypocreaceae; g__unclassified_f__Hypocreaceae	0.01921	0.01306	0.007011	0.002915	0.03999	0.01544	10.6561	0.004854	0.01728
d__Eukaryota; k__Fungi; p__Ascomycota; c__Sordariomycetes; o__Xylariales; f__Microdochiaceae; g__Idriella	0.008309	0.01008	0.005713	0.004894	0.03947	0.01295	10.6095	0.004968	0.0176
d__Eukaryota; k__Fungi; p__Basidiomycota; c__Agaricostilbomycetes; o__unclassified_c__Agaricostilbomycetes; f__unclassified_c__Agaricostilbomycetes; g__unclassified_c__Agaricostilbomycetes	0.005453	0.005552	0.00779	0.005912	0	0	10.5953	0.005003	0.01765
d__Eukaryota; k__Fungi; p__Basidiomycota; c__Agaricomycetes; o__Agaricales; f__Pluteaceae; g__Pluteus	0.000779	0.0008533	0.001039	0.0008045	0.009348	0.005574	10.5177	0.005201	0.01814
d__Eukaryota; k__Fungi; p__Basidiomycota; c__Microbotryomycetes; o__unclassified_c__Microbotryomycetes; f__unclassified_c__Microbotryomycetes; g__unclassified_c__Microbotryomycetes	0.1844	0.02092	0.1036	0.02117	0.1189	0.03162	10.5159	0.005206	0.01814
d__Eukaryota; k__Fungi; p__Ascomycota; c__Sordariomycetes; o__Glomerellales; f__Plectosphaerellaceae; g__Verticillium	0.01013	0.006054	0.001558	0.001971	0.0005193	0.001272	10.51	0.005221	0.01814
d__Eukaryota; k__Fungi; p__Basidiomycota; c__Agaricomycetes; o__Agaricales; f__Psathyrellaceae; g__Psathyrella	0.00779	0.007759	0.002077	0.003643	0.02493	0.009903	10.5046	0.005236	0.01814
d__Eukaryota; k__Fungi; p__Basidiomycota; c__Agaricomycetes; o__Atheliales; f__Atheliaceae; g__Athelopsis	0.009088	0.006927	0.05479	0.05168	0.04388	0.01986	10.4798	0.005301	0.0182
d__Eukaryota; k__Fungi; p__Ascomycota; c__Leotiomycetes; o__Helotiales; f__Helotiaceae; g__Hymenoscyphus	0.05375	0.02354	0.01143	0.005276	0.01272	0.01021	10.4798	0.005301	0.0182
d__Eukaryota; k__Fungi; p__Basidiomycota; c__Tremellomycetes; o__Tremellales; f__Cuniculitremaceae; g__Kockovaella	0.004155	0.005088	0.06933	0.1076	0.02519	0.01134	10.3987	0.00552	0.01887
d__Eukaryota; k__Fungi; p__Ascomycota; c__Sordariomycetes; o__Hypocreales; f__Clavicipitaceae; g__Claviceps	0.01039	0.006803	0.002856	0.002293	0.01506	0.007417	10.384	0.005561	0.01887
d__Eukaryota; k__Fungi; p__Ascomycota; c__Sordariomycetes; o__Hypocreales; f__Ophiocordycipitaceae; g__Purpureocillium	0.05245	0.0128	0.01272	0.006996	0.01792	0.01437	10.3811	0.005569	0.01887
d__Eukaryota; k__Fungi; p__Ascomycota; c__Leotiomycetes; o__Helotiales; f__Hyaloscyphaceae; g__Gemmina	0.05713	0.0889	0.01714	0.01589	0.001558	0.003116	10.3593	0.00563	0.019
d__Eukaryota; k__Fungi; p__Basidiomycota; c__Agaricomycetes; o__Agaricales; f__Hygrophoraceae; g__Hygrocybe	0.0122	0.005696	0.003116	0.002787	0.001298	0.00318	10.3382	0.00569	0.01911
d__Eukaryota; k__Fungi; p__Basidiomycota; c__Agaricomycetes; o__Agaricales; f__Strophariaceae; g__Psilocybe	0.005972	0.008269	0.001298	0.00318	0.01999	0.009107	10.3226	0.005734	0.01918
d__Eukaryota; k__Fungi; p__Ascomycota; c__Saccharomycetes; o__Saccharomycetales; f__Lipomycetaceae; g__Lipomyces	0.02363	0.01095	0.04129	0.03957	0.00779	0.004622	10.2771	0.005866	0.01954
d__Eukaryota; k__Fungi; p__Basidiomycota; c__Agaricomycetes; o__Sebacinales; f__unclassified_o__Sebacinales; g__unclassified_o__Sebacinales	0.008569	0.003654	0.002077	0.001609	0.001558	0.002414	10.2557	0.005929	0.01966
d__Eukaryota; k__Fungi; p__Ascomycota; c__Dothideomycetes; o__Pleosporales; f__Pleosporales_fam_Incertae_sedis; g__Berkleasmium	0.01168	0.01361	0.001818	0.003024	0.0005193	0.001272	10.2379	0.005982	0.01975
d__Eukaryota; k__Fungi; p__Ascomycota; c__Sordariomycetes; o__Hypocreales; f__unclassified_o__Hypocreales; g__unclassified_o__Hypocreales	0.699	0.08092	0.6053	0.1653	1.046	0.1506	10.2105	0.006065	0.01994
d__Eukaryota; k__Fungi; p__Ascomycota; c__Dothideomycetes; o__Capnodiales; f__Cladosporiaceae; g__Cladosporium	0.6969	0.1805	0.2861	0.09852	0.4687	0.1693	10.1871	0.006136	0.02008
d__Eukaryota; k__Fungi; p__Ascomycota; c__Sordariomycetes; o__Sordariales; f__Sordariales_fam_Incertae_sedis; g__Staphylotrichum	0.003635	0.0039	0	0	0.0002597	0.000636	10.1714	0.006185	0.02008
d__Eukaryota; k__Fungi; p__Ascomycota; c__Sordariomycetes; o__Xylariales; f__Sporocadaceae; g__Neopestalotiopsis	0.0002597	0.000636	0.002597	0.002728	0	0	10.1714	0.006185	0.02008
d__Eukaryota; k__Fungi; p__Ascomycota; c__Dothideomycetes; o__Pleosporales; f__Melanommataceae; g__unclassified_f__Melanommataceae	0.006232	0.007037	0.002077	0.003366	0.0187	0.007374	10.1391	0.006285	0.02032
d__Eukaryota; k__Fungi; p__Basidiomycota; c__Agaricomycetes; o__Agaricales; f__Lyophyllaceae; g__Tephrocybe	0.002077	0.00437	0.05115	0.06864	0.005193	0.001609	10.09	0.006441	0.02074
d__Eukaryota; k__Fungi; p__Ascomycota; c__Sordariomycetes; o__Hypocreales; f__Hypocreales_fam_Incertae_sedis; g__Stilbella	0.1548	0.03413	0.07348	0.01349	0.1846	0.0617	10.0468	0.006582	0.02111
d__Eukaryota; k__Fungi; p__Basidiomycota; c__Agaricomycetes; o__Trechisporales; f__unclassified_o__Trechisporales; g__unclassified_o__Trechisporales	0.1106	0.1278	0.1335	0.1356	0.03479	0.009278	9.95036	0.006907	0.02206
d__Eukaryota; k__Fungi; p__Ascomycota; c__Sordariomycetes; o__Xylariales; f__Xylariaceae; g__Calceomyces	0.001298	0.002071	0.00805	0.004452	0.001298	0.002071	9.93607	0.006957	0.0221
d__Eukaryota; k__Fungi; p__Ascomycota; c__Dothideomycetes; o__Pleosporales; f__Didymellaceae; g__Phoma	0.4638	0.1529	0.2067	0.04801	0.1745	0.08094	9.92982	0.006979	0.0221
d__Eukaryota; k__Fungi; p__Ascomycota; c__Sordariomycetes; o__Hypocreales; f__Tilachlidiaceae; g__unclassified_f__Tilachlidiaceae	0.01973	0.009587	0.008309	0.01082	0.002337	0.002743	9.79002	0.007484	0.02354
d__Eukaryota; k__Fungi; p__Ascomycota; c__Leotiomycetes; o__Helotiales; f__Helotiales_fam_Incertae_sedis; g__Leohumicola	0.009088	0.004342	0.0283	0.02148	0.00779	0.003553	9.78788	0.007492	0.02354
d__Eukaryota; k__Fungi; p__Ascomycota; c__Dothideomycetes; o__Venturiales; f__Venturiaceae; g__unclassified_f__Venturiaceae	0	0	0	0	0.002077	0.002901	9.6	0.00823	0.02575
d__Eukaryota; k__Fungi; p__Basidiomycota; c__Agaricomycetes; o__Thelephorales; f__Thelephoraceae; g__Amaurodon	0	0	0.002337	0.002363	0	0	9.54386	0.008464	0.02633
d__Eukaryota; k__Fungi; p__Ascomycota; c__Sordariomycetes; o__Myrmecridiales; f__Myrmecridiaceae; g__Myrmecridium	0.01714	0.009138	0.006232	0.004407	0.03557	0.01852	9.53938	0.008483	0.02633
d__Eukaryota; k__Fungi; p__Basidiomycota; c__Agaricomycetes; o__Boletales; f__Gomphidiaceae; g__Chroogomphus	0.007011	0.003654	0.000779	0.001908	0.001558	0.003116	9.52361	0.00855	0.02643
d__Eukaryota; k__Fungi; p__Basidiomycota; c__Agaricomycetes; o__Cantharellales; f__Ceratobasidiaceae; g__Rhizoctonia	0.01013	0.007743	0.001818	0.003024	0	0	9.49979	0.008653	0.02664
d__Eukaryota; k__Fungi; p__Basidiomycota; c__Agaricomycetes; o__Agaricales; f__Omphalotaceae; g__Rhodocollybia	0.002856	0.002293	0.0005193	0.001272	0	0	9.43612	0.008932	0.0274
d__Eukaryota; k__Fungi; p__Ascomycota; c__Dothideomycetes; o__Venturiales; f__Venturiaceae; g__Pseudoanungitea	0.000779	0.0008533	0.002856	0.002071	0	0	9.42532	0.008981	0.02741
d__Eukaryota; k__Fungi; p__Ascomycota; c__Orbiliomycetes; o__Orbiliales; f__Orbiliaceae; g__Dactylellina	0.0002597	0.000636	0.001039	0.002544	0.003376	0.001173	9.41959	0.009007	0.02741
d__Eukaryota; k__Fungi; p__Glomeromycota; c__Glomeromycetes; o__Glomerales; f__unclassified_o__Glomerales; g__unclassified_o__Glomerales	0.002337	0.001303	0.0005193	0.001272	0	0	9.38889	0.009146	0.02759
d__Eukaryota; k__Fungi; p__Ascomycota; c__Sordariomycetes; o__Sordariales; f__Cephalothecaceae; g__Cephalotheca	0.01272	0.009107	0.01947	0.009988	0.001558	0.003116	9.38354	0.00917	0.02759
d__Eukaryota; k__Fungi; p__Ascomycota; c__Leotiomycetes; o__Helotiales; f__Leotiaceae; g__Alatospora	0.0002597	0.000636	0.01039	0.005967	0.006232	0.007569	9.38308	0.009173	0.02759
d__Eukaryota; k__Fungi; p__Ascomycota; c__Leotiomycetes; o__Erysiphales; f__Erysiphaceae; g__Erysiphe	0.006751	0.003218	0.0005193	0.0008045	0.001818	0.004452	9.35402	0.009307	0.02788
d__Eukaryota; k__Fungi; p__Ascomycota; c__Leotiomycetes; o__Thelebolales; f__Pseudeurotiaceae; g__Pseudogymnoascus	0.1389	0.1443	0.02363	0.01593	0.1262	0.06988	9.33419	0.0094	0.02805
d__Eukaryota; k__Fungi; p__Ascomycota; c__Dothideomycetes; o__Mytilinidiales; f__Mytilinidiaceae; g__unclassified_f__Mytilinidiaceae	0.03038	0.06314	0.01168	0.005639	0.0005193	0.0008045	9.24609	0.009823	0.02921
d__Eukaryota; k__Fungi; p__Ascomycota; c__Dothideomycetes; o__Botryosphaeriales; f__Botryosphaeriaceae; g__Microdiplodia	0.01896	0.0104	0.003376	0.004342	0.02752	0.02828	9.06903	0.01073	0.03174
d__Eukaryota; k__Fungi; p__Ascomycota; c__Dothideomycetes; o__Pleosporales; f__Phaeosphaeriaceae; g__Phaeosphaeria	0.004414	0.00456	0.002077	0.001609	0	0	9.06404	0.01076	0.03174
d__Eukaryota; k__Fungi; p__Ascomycota; c__Eurotiomycetes; o__Eurotiales; f__Aspergillaceae; g__Penicillium	3.25	0.3389	3.251	0.5336	2.37	0.5822	8.98246	0.01121	0.03294
d__Eukaryota; k__Fungi; p__Basidiomycota; c__Agaricomycetes; o__Agaricales; f__Crepidotaceae; g__Simocybe	0.0005193	0.001272	0	0	0.002077	0.001272	8.97222	0.01126	0.03299
d__Eukaryota; k__Fungi; p__Ascomycota; c__Eurotiomycetes; o__Onygenales; f__unclassified_o__Onygenales; g__unclassified_o__Onygenales	0.0122	0.006493	0.005972	0.003869	0.02311	0.009265	8.95594	0.01136	0.03313
d__Eukaryota; k__Fungi; p__Ascomycota; c__Sordariomycetes; o__Hypocreales; f__Stachybotryaceae; g__unclassified_f__Stachybotryaceae	0.01844	0.0104	0.0122	0.006417	0.004414	0.004229	8.91571	0.01159	0.03368
d__Eukaryota; k__Fungi; p__Ascomycota; c__Leotiomycetes; o__Thelebolales; f__Pseudeurotiaceae; g__Leuconeurospora	0.002077	0.002346	0	0	0.0161	0.02411	8.88556	0.01176	0.03406
d__Eukaryota; k__Fungi; p__Ascomycota; c__Dothideomycetes; o__Pleosporales; f__Sporormiaceae; g__Preussia	0.03843	0.01037	0.01792	0.008404	0.05141	0.02859	8.85675	0.01193	0.03435
d__Eukaryota; k__Fungi; p__Ascomycota; c__Dothideomycetes; o__Pleosporales; f__Didymellaceae; g__Boeremia	0.01584	0.01059	0.002337	0.002148	0.009607	0.007722	8.85379	0.01195	0.03435
d__Eukaryota; k__Fungi; p__Basidiomycota; c__Tritirachiomycetes; o__Tritirachiales; f__Tritirachiaceae; g__Tritirachium	0.002856	0.002859	0.003376	0.001821	0.008569	0.003784	8.80777	0.01223	0.03502
d__Eukaryota; k__Fungi; p__Ascomycota; c__Sordariomycetes; o__Conioscyphales; f__Conioscyphaceae; g__Conioscypha	0.0005193	0.001272	0.001298	0.001532	0.01117	0.009675	8.7843	0.01237	0.0353
d__Eukaryota; k__Fungi; p__Chytridiomycota; c__Spizellomycetes; o__Spizellomycetales; f__Spizellomycetaceae; g__Kochiomyces	0.004155	0.002901	0.0005193	0.0008045	0.002337	0.001303	8.7746	0.01243	0.03534
d__Eukaryota; k__Fungi; p__Basidiomycota; c__Agaricomycetes; o__Agaricales; f__Tricholomataceae; g__Mycena	0.001558	0.001971	0.005972	0.004665	0.009867	0.005183	8.70109	0.0129	0.03653
d__Eukaryota; k__Fungi; p__Ascomycota; c__Geoglossomycetes; o__Geoglossales; f__Geoglossaceae; g__Maasoglossum	0.005453	0.004902	0.001558	0.001971	0	0	8.69101	0.01296	0.03658
d__Eukaryota; k__Fungi; p__Ascomycota; c__Dothideomycetes; o__Pleosporales; f__Cucurbitariaceae; g__unclassified_f__Cucurbitariaceae	0.0005193	0.001272	0.002337	0.001634	0.004155	0.002129	8.67826	0.01305	0.03663
d__Eukaryota; k__Fungi; p__Ascomycota; c__Orbiliomycetes; o__Orbiliales; f__Orbiliaceae; g__Arthrobotrys	0.01117	0.004229	0.002856	0.003329	0.01117	0.004869	8.67427	0.01307	0.03663
d__Eukaryota; k__Fungi; p__Chytridiomycota; c__GS14; o__unclassified_c__GS14; f__unclassified_c__GS14; g__unclassified_c__GS14	0.007011	0.01339	0.001039	0.002544	0	0	8.60015	0.01357	0.03783
d__Eukaryota; k__Fungi; p__Ascomycota; c__Eurotiomycetes; o__Chaetothyriales; f__Chaetothyriaceae; g__Camptophora	0.003116	0.005214	0.001558	0.001707	0.06154	0.07406	8.59506	0.0136	0.03783
d__Eukaryota; k__Fungi; p__Ascomycota; c__Leotiomycetes; o__Helotiales; f__Chaetomellaceae; g__Pilidium	0.004155	0.003064	0.001039	0.002544	0	0	8.57489	0.01374	0.03808
d__Eukaryota; k__Fungi; p__Basidiomycota; c__Cystobasidiomycetes; o__unclassified_c__Cystobasidiomycetes; f__unclassified_c__Cystobasidiomycetes; g__unclassified_c__Cystobasidiomycetes	0.06829	0.03087	0.0148	0.00768	0.03194	0.02835	8.54688	0.01393	0.03836
d__Eukaryota; k__Fungi; p__Ascomycota; c__Orbiliomycetes; o__Orbiliales; f__unclassified_o__Orbiliales; g__unclassified_o__Orbiliales	0.000779	0.001303	0.0002597	0.000636	0.006492	0.004665	8.54598	0.01394	0.03836
d__Eukaryota; k__Fungi; p__Basidiomycota; c__Tremellomycetes; o__Filobasidiales; f__Filobasidiaceae; g__Filobasidium	0.004414	0.00318	0.000779	0.0008533	0.0002597	0.000636	8.52367	0.0141	0.03865
d__Eukaryota; k__Fungi; p__Ascomycota; c__Dothideomycetes; o__Pleosporales; f__Phaeosphaeriaceae; g__Phaeosphaeriopsis	0.01636	0.008854	0.004414	0.002859	0.00805	0.005696	8.35639	0.01533	0.04188
d__Eukaryota; k__Fungi; p__Ascomycota; c__Pezizomycotina_cls_Incertae_sedis; o__Pezizomycotina_ord_Incertae_sedis; f__Pezizomycotina_fam_Incertae_sedis; g__Humicolopsis_f__Pezizomycotina_fam_Incertae_sedis	0.01246	0.01128	0.002597	0.002901	0.02077	0.01272	8.30541	0.01572	0.04274
d__Eukaryota; k__Fungi; p__Ascomycota; c__Eurotiomycetes; o__Onygenales; f__Gymnoascaceae; g__Gymnoascus	0.000779	0.001303	0.0002597	0.000636	0.00779	0.007883	8.30142	0.01575	0.04274
d__Eukaryota; k__Fungi; p__Ascomycota; c__Sordariomycetes; o__Hypocreales; f__Bionectriaceae; g__Ijuhya	0.001818	0.002496	0.005972	0.002071	0.001818	0.001821	8.28229	0.0159	0.043
d__Eukaryota; k__Fungi; p__Basidiomycota; c__Agaricomycetes; o__Tremellodendropsidales; f__unclassified_o__Tremellodendropsidales; g__unclassified_o__Tremellodendropsidales	0.001298	0.002071	0.002856	0.003472	0.0122	0.01216	8.2726	0.01598	0.04306
d__Eukaryota; k__Fungi; p__Ascomycota; c__Dothideomycetes; o__Pleosporales; f__Didymellaceae; g__Didymella	0.007011	0.003378	0.005713	0.011	0.001039	0.001609	8.23543	0.01628	0.04363
d__Eukaryota; k__Fungi; p__Ascomycota; c__Leotiomycetes; o__Helotiales; f__Hyaloscyphaceae; g__Ciliolarina	0.03661	0.06711	0.007011	0.008519	0.0002597	0.000636	8.23253	0.01631	0.04363
d__Eukaryota; k__Fungi; p__Ascomycota; c__Sordariomycetes; o__Trichosphaeriales; f__Trichosphaeriaceae; g__Nigrospora	0.0431	0.02011	0.01013	0.00799	0.02545	0.01522	8.20902	0.0165	0.04399
d__Eukaryota; k__Fungi; p__Ascomycota; c__Leotiomycetes; o__Helotiales; f__Helotiaceae; g__Glarea	0.02415	0.01585	0.004934	0.003024	0.01999	0.01301	8.18224	0.01672	0.04444
d__Eukaryota; k__Fungi; p__Ascomycota; c__Leotiomycetes; o__Thelebolales; f__Pseudeurotiaceae; g__Geomyces	0.02519	0.01977	0.005713	0.002544	0.01844	0.01204	8.17376	0.01679	0.04447
d__Eukaryota; k__Fungi; p__Basidiomycota; c__Microbotryomycetes; o__Microbotryomycetes_ord_Incertae_sedis; f__Chrysozymaceae; g__Udeniozyma	0.02986	0.01349	0.01532	0.0113	0.01168	0.005809	8.14068	0.01707	0.04497
d__Eukaryota; k__Fungi; p__Ascomycota; c__Eurotiomycetes; o__Onygenales; f__Arthrodermataceae; g__Arthroderma	0.000779	0.001908	0	0	0.001558	0.0009853	8.13794	0.01709	0.04497
d__Eukaryota; k__Fungi; p__Ascomycota; c__Leotiomycetes; o__Helotiales; f__Helotiaceae; g__Articulospora	0.005193	0.004691	0.003116	0.002787	0.02103	0.01503	8.11256	0.01731	0.04539
d__Eukaryota; k__Fungi; p__Basidiomycota; c__Tremellomycetes; o__Tremellales; f__Tremellaceae; g__Tremella	0.03791	0.02569	0.00779	0.01005	0.008309	0.01131	8.0797	0.0176	0.04587
d__Eukaryota; k__Fungi; p__Basidiomycota; c__Agaricomycetes; o__Polyporales; f__Meruliaceae; g__unclassified_f__Meruliaceae	0.001298	0.00318	0	0	0.003376	0.001821	8.07793	0.01762	0.04587
d__Eukaryota; k__Fungi; p__Ascomycota; c__Eurotiomycetes; o__Onygenales; f__Onygenaceae; g__Auxarthron	0.3225	0.2132	0.1166	0.07543	0.4196	0.1613	8.03509	0.018	0.04671
d__Eukaryota; k__Fungi; p__Chytridiomycota; c__Chytridiomycetes; o__Chytridiales; f__Chytridiaceae; g__Dendrochytridium	0.001558	0.001971	0	0	0.005193	0.004691	7.99354	0.01837	0.04753
d__Eukaryota; k__Fungi; p__Ascomycota; c__Sordariomycetes; o__Pleurotheciales; f__Pleurotheciaceae; g__unclassified_f__Pleurotheciaceae	0.002077	0.003366	0.00753	0.00456	0.001298	0.002496	7.94692	0.01881	0.04849
d__Eukaryota; k__Fungi; p__Ascomycota; c__Eurotiomycetes; o__Chaetothyriales; f__Trichomeriaceae; g__Trichomerium	0.01298	0.004023	0.01143	0.007352	0.04232	0.02728	7.86939	0.01955	0.05024
d__Eukaryota; k__Fungi; p__Ascomycota; c__Sordariomycetes; o__Hypocreales; f__Clavicipitaceae; g__unclassified_f__Clavicipitaceae	0.01792	0.008744	0.005972	0.001821	0.01143	0.008571	7.79092	0.02033	0.05191
d__Eukaryota; k__Fungi; p__Ascomycota; c__Dothideomycetes; o__Pleosporales; f__Leptosphaeriaceae; g__Plenodomus	0.005713	0.005276	0.005972	0.00867	0.000779	0.0008533	7.7909	0.02033	0.05191
d__Eukaryota; k__Fungi; p__Basidiomycota; c__Agaricomycetes; o__Agaricales; f__Tricholomataceae; g__Tricholoma	0.003116	0.003413	0.0005193	0.0008045	0.003895	0.001908	7.74254	0.02083	0.053
d__Eukaryota; k__Fungi; p__Ascomycota; c__Sordariomycetes; o__Hypocreales; f__Stachybotryaceae; g__Striatibotrys	0.01194	0.007547	0.001039	0.001272	0.005453	0.01336	7.65322	0.02178	0.05524
d__Eukaryota; k__Fungi; p__Ascomycota; c__Sordariomycetes; o__Xylariales; f__unclassified_o__Xylariales; g__unclassified_o__Xylariales	0.08595	0.03041	0.03817	0.01127	0.05713	0.02096	7.61312	0.02222	0.05618
d__Eukaryota; k__Fungi; p__Ascomycota; c__Leotiomycetes; o__Helotiales; f__Hyaloscyphaceae; g__Cistella	0.001298	0.00318	0.008829	0.004023	0.003635	0.005632	7.53949	0.02306	0.05809
d__Eukaryota; k__Fungi; p__Ascomycota; c__Sordariomycetes; o__Hypocreales; f__Hypocreaceae; g__Trichoderma	0.9234	0.1159	0.8712	0.1864	0.6738	0.151	7.4657	0.02392	0.06008
d__Eukaryota; k__Fungi; p__Basidiomycota; c__Agaricomycetes; o__Agaricales; f__Tricholomataceae; g__Rugosomyces	0.003376	0.003329	0.0005193	0.001272	0.0002597	0.000636	7.45273	0.02408	0.06028
d__Eukaryota; k__Fungi; p__Ascomycota; c__Leotiomycetes; o__Helotiales; f__Helotiales_fam_Incertae_sedis; g__Xenopolyscytalum	0.02519	0.008443	0.0953	0.07867	0.02233	0.005367	7.44265	0.0242	0.06039
d__Eukaryota; k__Fungi; p__Ascomycota; c__Leotiomycetes; o__Helotiales; f__Helotiales_fam_Incertae_sedis; g__Xenochalara	0.001039	0.001272	0.004414	0.00318	0.0002597	0.000636	7.41677	0.02452	0.06098
d__Eukaryota; k__Fungi; p__Kickxellomycota; c__Kickxellomycetes; o__Kickxellales; f__Kickxellaceae; g__Coemansia	0.003895	0.003077	0.0002597	0.000636	0.003635	0.003064	7.39989	0.02472	0.0613
d__Eukaryota; k__Fungi; p__Ascomycota; c__Orbiliomycetes; o__Orbiliales; f__Orbiliaceae; g__Dactylaria	0	0	0.002597	0.002544	0.0002597	0.000636	7.38825	0.02487	0.06146
d__Eukaryota; k__Fungi; p__Basidiomycota; c__Agaricomycetes; o__Boletales; f__Rhizopogonaceae; g__Rhizopogon	0.04388	0.01753	0.01324	0.01461	0.02207	0.01301	7.30128	0.02597	0.06399
d__Eukaryota; k__Fungi; p__Ascomycota; c__Sordariomycetes; o__Hypocreales; f__Cordycipitaceae; g__Lecanicillium	0.1537	0.02496	0.2324	0.06376	0.1452	0.03519	7.23846	0.0268	0.06582
d__Eukaryota; k__Fungi; p__Ascomycota; c__Eurotiomycetes; o__Chaetothyriales; f__Chaetothyriales_fam_Incertae_sedis; g__Neophaeococcomyces	0	0	0.001298	0.002071	0.004674	0.007037	7.23185	0.02689	0.06583
d__Eukaryota; k__Fungi; p__Ascomycota; c__Sordariomycetes; o__Sordariales; f__Helminthosphaeriaceae; g__Spadicoides	0.001818	0.001821	0.0005193	0.0008045	0.00805	0.006186	7.21069	0.02718	0.06632
d__Eukaryota; k__Fungi; p__Basidiomycota; c__Agaricomycetes; o__Phallales; f__Phallaceae; g__Phallus	0.02207	0.01991	0.004414	0.003869	0.01947	0.01148	7.18033	0.02759	0.06712
d__Eukaryota; k__Fungi; p__Basidiomycota; c__Agaricomycetes; o__Agaricales; f__Agaricaceae; g__Leucoagaricus	0.2116	0.05215	0.2581	0.1314	0.1171	0.03441	7.15065	0.02801	0.06783
d__Eukaryota; k__Fungi; p__Ascomycota; c__Sordariomycetes; o__Hypocreales; f__Nectriaceae; g__Atractium	0.0002597	0.000636	0	0	0.002337	0.00256	7.14698	0.02806	0.06783
d__Eukaryota; k__Fungi; p__Ascomycota; c__Sordariomycetes; o__Hypocreales; f__Nectriaceae; g__Calcarisporium	0	0	0.001558	0.002414	0.003635	0.0039	7.05287	0.02941	0.07088
d__Eukaryota; k__Fungi; p__Ascomycota; c__Orbiliomycetes; o__Orbiliales; f__Orbiliaceae; g__unclassified_f__Orbiliaceae	0.02597	0.0146	0.01454	0.00912	0.04258	0.02158	7.04378	0.02954	0.07098
d__Eukaryota; k__Fungi; p__Ascomycota; c__Eurotiomycetes; o__Eurotiales; f__Trichocomaceae; g__Thermomyces	0.0005193	0.001272	0.0005193	0.0008045	0.004155	0.00437	6.98723	0.03039	0.07279
d__Eukaryota; k__Fungi; p__Ascomycota; c__Dothideomycetes; o__Hysteriales; f__unclassified_o__Hysteriales; g__unclassified_o__Hysteriales	0.001558	0.002414	0.01117	0.005696	0.005193	0.006206	6.91889	0.03145	0.07509
d__Eukaryota; k__Fungi; p__Ascomycota; c__Dothideomycetes; o__Pleosporales; f__Dictyosporiaceae; g__Pseudodictyosporium	0.08387	0.02925	0.04388	0.01728	0.04518	0.02332	6.91028	0.03158	0.07512
d__Eukaryota; k__Fungi; p__Basidiomycota; c__Agaricomycetes; o__Agaricales; f__Lycoperdaceae; g__unclassified_f__Lycoperdaceae	0.01143	0.006511	0.01999	0.008891	0.04103	0.03473	6.9057	0.03166	0.07512
d__Eukaryota; k__Fungi; p__Glomeromycota; c__Glomeromycetes; o__Glomerales; f__Glomeraceae; g__unclassified_f__Glomeraceae	0.007011	0.005892	0.001818	0.004452	0.009607	0.004229	6.89947	0.03175	0.07513
d__Eukaryota; k__Fungi; p__Basidiomycota; c__Agaricomycetes; o__Agaricales; f__Physalacriaceae; g__Xerula	0.0005193	0.001272	0	0	0.002337	0.002148	6.85544	0.03246	0.07585
d__Eukaryota; k__Fungi; p__Olpidiomycota; c__Olpidiomycetes; o__Olpidiales; f__Olpidiaceae; g__unclassified_f__Olpidiaceae	0.03557	0.03143	0.02363	0.009825	0.05011	0.0136	6.85114	0.03253	0.07585
d__Eukaryota; k__Fungi; p__Ascomycota; c__Dothideomycetes; o__Mytilinidiales; f__Mytilinidiales_fam_Incertae_sedis; g__Halokirschsteiniothelia	0.005972	0.004768	0.000779	0.001303	0.004934	0.006567	6.84901	0.03257	0.07585
d__Eukaryota; k__Fungi; p__Basidiomycota; c__Agaricomycetes; o__Polyporales; f__unclassified_o__Polyporales; g__unclassified_o__Polyporales	0.007271	0.008684	0.0005193	0.0008045	0	0	6.84653	0.03261	0.07585
d__Eukaryota; k__Fungi; p__Ascomycota; c__Sordariomycetes; o__Xylariales; f__Microdochiaceae; g__Microdochium	0.006232	0.004927	0.001039	0.001887	0	0	6.84653	0.03261	0.07585
d__Eukaryota; k__Fungi; p__Basidiomycota; c__Microbotryomycetes; o__Microbotryomycetes_ord_Incertae_sedis; f__Chrysozymaceae; g__Yurkovia	0	0	0.0005193	0.001272	0.003116	0.003553	6.84409	0.03265	0.07585
d__Eukaryota; k__Fungi; p__Ascomycota; c__Dothideomycetes; o__Pleosporales; f__Leptosphaeriaceae; g__Neophaeosphaeria	0.007271	0.007014	0.0002597	0.000636	0.002077	0.00437	6.82897	0.03289	0.07619
d__Eukaryota; k__Fungi; p__Ascomycota; c__Sordariomycetes; o__Hypocreales; f__Cordycipitaceae; g__Isaria	0.04077	0.007466	0.07582	0.0383	0.03038	0.01573	6.81911	0.03306	0.07634
d__Eukaryota; k__Fungi; p__Ascomycota; c__Dothideomycetes; o__Pleosporales; f__Phaeosphaeriaceae; g__Ophiosphaerella	0.006232	0.008758	0.0002597	0.000636	0.005193	0.003507	6.79162	0.03351	0.07703
d__Eukaryota; k__Fungi; p__Ascomycota; c__Eurotiomycetes; o__Chaetothyriales; f__Herpotrichiellaceae; g__Rhinocladiella	0.003895	0.002915	0.008829	0.006659	0.01636	0.00949	6.78764	0.03358	0.07703
d__Eukaryota; k__Fungi; p__Ascomycota; c__Sordariomycetes; o__Hypocreales; f__Hypocreaceae; g__Hypomyces	0.03999	0.01654	0.03298	0.01298	0.07297	0.0348	6.78354	0.03365	0.07703
d__Eukaryota; k__Fungi; p__Basidiomycota; c__Tremellomycetes; o__Tremellales; f__unclassified_o__Tremellales; g__unclassified_o__Tremellales	0.03687	0.008514	0.01688	0.01305	0.05063	0.03142	6.76411	0.03398	0.07755
d__Eukaryota; k__Fungi; p__Basidiomycota; c__Agaricomycetes; o__Agaricales; f__Stephanosporaceae; g__Lindtneria	0.002077	0.002544	0	0	0	0	6.75	0.03422	0.0776
d__Eukaryota; k__Fungi; p__Basidiomycota; c__Agaricomycetes; o__Agaricales; f__Nidulariaceae; g__Nidularia	0	0	0.001298	0.001821	0	0	6.75	0.03422	0.0776
d__Eukaryota; k__Fungi; p__Basidiomycota; c__Wallemiomycetes; o__Wallemiales; f__Wallemiaceae; g__Wallemia	0	0	0.003895	0.005809	0	0	6.7335	0.0345	0.0776
d__Eukaryota; k__Fungi; p__Basidiomycota; c__Tremellomycetes; o__Filobasidiales; f__Piskurozymaceae; g__Piskurozyma	0	0	0	0	0.002077	0.003064	6.7335	0.0345	0.0776
d__Eukaryota; k__Fungi; p__Ascomycota; c__Dothideomycetes; o__Pleosporales; f__Dictyosporiaceae; g__unclassified_f__Dictyosporiaceae	0.001558	0.001971	0	0	0	0	6.7335	0.0345	0.0776
d__Eukaryota; k__Fungi; p__Ascomycota; c__GS37; o__GS37; f__unclassified_o__GS37; g__unclassified_o__GS37	0.0483	0.02076	0.06881	0.01007	0.04284	0.01382	6.72182	0.0347	0.07783
d__Eukaryota; k__Fungi; p__Chytridiomycota; c__Spizellomycetes; o__Spizellomycetales; f__Spizellomycetaceae; g__Spizellomyces	0.007271	0.003218	0.002337	0.00256	0.002337	0.002743	6.69669	0.03514	0.07859
d__Eukaryota; k__Fungi; p__Basidiomycota; c__Tremellomycetes; o__Tremellales; f__Trimorphomycetaceae; g__Saitozyma	11.94	0.8122	15.47	2.167	13.45	3.18	6.67836	0.03547	0.07909
d__Eukaryota; k__Fungi; p__Ascomycota; c__Sordariomycetes; o__Diaporthales; f__Diaporthaceae; g__Diaporthe	0.006751	0.007285	0.000779	0.001303	0.004155	0.003218	6.48964	0.03898	0.08666
d__Eukaryota; k__Fungi; p__Basidiomycota; c__Agaricomycetes; o__Agaricales; f__Hygrophoraceae; g__Gliophorus	0.002597	0.002901	0.0005193	0.0008045	0	0	6.46903	0.03938	0.08731
d__Eukaryota; k__Fungi; p__Ascomycota; c__Sordariomycetes; o__Magnaporthales; f__Magnaporthaceae; g__unclassified_f__Magnaporthaceae	0.09062	0.04548	0.02882	0.01663	0.027	0.01674	6.42633	0.04023	0.08894
d__Eukaryota; k__Fungi; p__Ascomycota; c__Sordariomycetes; o__Sordariales; f__Lasiosphaeriaceae; g__Apiosordaria	0.001558	0.003816	0.0002597	0.000636	0.003895	0.003231	6.40728	0.04061	0.08921
d__Eukaryota; k__Fungi; p__Ascomycota; c__Dothideomycetes; o__Patellariales; f__unclassified_o__Patellariales; g__unclassified_o__Patellariales	0.003116	0.003816	0	0	0.003376	0.002683	6.39888	0.04079	0.08921
d__Eukaryota; k__Fungi; p__Ascomycota; c__Archaeorhizomycetes; o__unclassified_c__Archaeorhizomycetes; f__unclassified_c__Archaeorhizomycetes; g__unclassified_c__Archaeorhizomycetes	0.02389	0.01201	0.01428	0.006107	0.008309	0.006511	6.3949	0.04087	0.08921
d__Eukaryota; k__Fungi; p__Ascomycota; c__Sordariomycetes; o__Glomerellales; f__Glomerellaceae; g__Colletotrichum	0.0005193	0.001272	0.001039	0.001609	0.006492	0.007335	6.39463	0.04087	0.08921
d__Eukaryota; k__Fungi; p__Ascomycota; c__Pezizomycetes; o__Pezizales; f__Sarcoscyphaceae; g__unclassified_f__Sarcoscyphaceae	0.005453	0.005096	0.001558	0.002414	0	0	6.38733	0.04102	0.08921
d__Eukaryota; k__Fungi; p__Ascomycota; c__Sordariomycetes; o__Hypocreales; f__Stachybotryaceae; g__Memnoniella	0.002337	0.005724	0.0002597	0.000636	0.004674	0.00512	6.38642	0.04104	0.08921
d__Eukaryota; k__Fungi; p__Ascomycota; c__Dothideomycetes; o__Pleosporales; f__Lophiotremataceae; g__Lophiotrema	0.01376	0.009725	0.006492	0.003609	0.01688	0.006417	6.26331	0.04365	0.09461
d__Eukaryota; k__Fungi; p__Ascomycota; c__Lecanoromycetes; o__unclassified_c__Lecanoromycetes; f__unclassified_c__Lecanoromycetes; g__unclassified_c__Lecanoromycetes	0.002597	0.004023	0.006751	0.004479	0.001039	0.001272	6.19518	0.04516	0.09761
d__Eukaryota; k__Fungi; p__Ascomycota; c__Orbiliomycetes; o__Orbiliales; f__Orbiliaceae; g__Monacrosporium	0.002856	0.003024	0	0	0.003635	0.004587	6.16982	0.04573	0.09858
d__Eukaryota; k__Fungi; p__Basidiomycota; c__Agaricomycetes; o__Agaricales; f__Tricholomataceae; g__Lepista	0	0	0.0005193	0.001272	0.001558	0.001393	6.13889	0.04645	0.09984
d__Eukaryota; k__Fungi; p__Basidiomycota; c__Agaricomycetes; o__Agaricales; f__Strophariaceae; g__Tubaria	0.001818	0.001821	0.0005193	0.0008045	0	0	6.12977	0.04666	0.1
d__Eukaryota; k__Fungi; p__Ascomycota; c__Leotiomycetes; o__unclassified_c__Leotiomycetes; f__unclassified_c__Leotiomycetes; g__unclassified_c__Leotiomycetes	0.03739	0.04992	0.04752	0.03883	0.01584	0.01528	6.10597	0.04722	0.1009
d__Eukaryota; k__Fungi; p__Kickxellomycota; c__Kickxellomycetes; o__Kickxellales; f__Kickxellaceae; g__Ramicandelaber	0.01324	0.007357	0.003895	0.003231	0.00805	0.004342	6.10095	0.04734	0.1009
d__Eukaryota; k__Fungi; p__Ascomycota; c__Dothideomycetes; o__Pleosporales; f__Didymellaceae; g__Peyronellaea	0.0296	0.01857	0.0161	0.01994	0.05167	0.02774	6.06808	0.04812	0.1023
d__Eukaryota; k__Fungi; p__Ascomycota; c__Saccharomycetes; o__Saccharomycetales; f__Lipomycetaceae; g__unclassified_f__Lipomycetaceae	0.006751	0.009067	0.001039	0.001272	0	0	6.01322	0.04946	0.1049

## Sheet: Supplementary Table 2
Supplementary Table 2 Bacteria significantly influenced by the three light intensity treatments from underforest experiment
	H-mean	H-sd	L-mean	L-sd	M-mean	M-sd	H_statistic	pvalue	qvalue
d__Bacteria; k__norank_d__Bacteria; p__Acidobacteriota; c__Acidobacteriae; o__Acidobacteriales; f__Acidobacteriaceae_Subgroup_1; g__Acidicapsa	0	0	0.005337	0.005028	0	0	16.3685	0.000279	0.02546
d__Bacteria; k__norank_d__Bacteria; p__Bacteroidota; c__Bacteroidia; o__Flavobacteriales; f__Cryomorphaceae; g__NS10_marine_group	0	0	0.006158	0.003395	0	0	16.2239	0.0002999	0.02546
d__Bacteria; k__norank_d__Bacteria; p__Actinobacteriota; c__Actinobacteria; o__Frankiales; f__Nakamurellaceae; g__Nakamurella	0.05255	0.008627	0.1334	0.01826	0.08867	0.01246	15.2365	0.0004914	0.02546
d__Bacteria; k__norank_d__Bacteria; p__Proteobacteria; c__Gammaproteobacteria; o__Salinisphaerales; f__Solimonadaceae; g__Polycyclovorans	0.0078	0.001854	0.02504	0.006865	0.001232	0.002061	15.2173	0.0004962	0.02546
d__Bacteria; k__norank_d__Bacteria; p__Proteobacteria; c__Alphaproteobacteria; o__Rhizobiales; f__Hyphomicrobiaceae; g__Hyphomicrobium	0.1269	0.02462	0.0661	0.009401	0.1971	0.0209	15.205	0.0004992	0.02546
d__Bacteria; k__norank_d__Bacteria; p__Myxococcota; c__Myxococcia; o__Myxococcales; f__Anaeromyxobacteraceae; g__Anaeromyxobacter	0.3617	0.0305	1.374	0.451	0.1605	0.02727	15.1736	0.0005071	0.02546
d__Bacteria; k__norank_d__Bacteria; p__Chloroflexi; c__Ktedonobacteria; o__Ktedonobacterales; f__Ktedonobacteraceae; g__JG30a-KF-32	0.1823	0.07014	0.6417	0.2291	0.07472	0.01483	15.1736	0.0005071	0.02546
d__Bacteria; k__norank_d__Bacteria; p__Chloroflexi; c__AD3; o__norank_c__AD3; f__norank_o__norank_c__AD3; g__norank_f__norank_o__norank_c__AD3	2.741	0.1849	7.408	1.413	1.573	0.2226	15.1579	0.0005111	0.02546
d__Bacteria; k__norank_d__Bacteria; p__Firmicutes; c__Bacilli; o__Bacillales; f__Bacillaceae; g__Bacillus	1.596	0.2185	1.009	0.1427	2.27	0.1203	15.1579	0.0005111	0.02546
d__Bacteria; k__norank_d__Bacteria; p__Proteobacteria; c__Alphaproteobacteria; o__Sphingomonadales; f__Sphingomonadaceae; g__Sphingomonas	1.273	0.1468	0.5784	0.07405	0.8839	0.04762	15.1579	0.0005111	0.02546
d__Bacteria; k__norank_d__Bacteria; p__Proteobacteria; c__Alphaproteobacteria; o__Micropepsales; f__Micropepsaceae; g__norank_f__Micropepsaceae	0.6556	0.08207	0.4458	0.04797	1.062	0.08938	15.1579	0.0005111	0.02546
d__Bacteria; k__norank_d__Bacteria; p__Proteobacteria; c__Alphaproteobacteria; o__Rhizobiales; f__Methyloligellaceae; g__norank_f__Methyloligellaceae	0.5784	0.07617	0.1732	0.03834	0.95	0.08593	15.1579	0.0005111	0.02546
d__Bacteria; k__norank_d__Bacteria; p__Proteobacteria; c__Alphaproteobacteria; o__Rhizobiales; f__Xanthobacteraceae; g__Pseudolabrys	0.4302	0.0422	0.2225	0.02619	0.9155	0.04319	15.1579	0.0005111	0.02546
d__Bacteria; k__norank_d__Bacteria; p__Patescibacteria; c__Saccharimonadia; o__Saccharimonadales; f__WWH38; g__norank_f__WWH38	0.08662	0.01688	0.03941	0.007632	0.1466	0.02083	14.9812	0.0005583	0.02546
d__Bacteria; k__norank_d__Bacteria; p__Actinobacteriota; c__Actinobacteria; o__Frankiales; f__Sporichthyaceae; g__Candidatus_Planktophila	0.002874	0.001006	0.008621	0.004047	0	0	14.9374	0.0005707	0.02546
d__Bacteria; k__norank_d__Bacteria; p__Proteobacteria; c__Alphaproteobacteria; o__Rhizobiales; f__Beijerinckiaceae; g__unclassified_f__Beijerinckiaceae	0.2463	0.05602	0.4249	0.06982	0.1429	0.02274	14.8097	0.0006083	0.02546
d__Bacteria; k__norank_d__Bacteria; p__Proteobacteria; c__Gammaproteobacteria; o__Burkholderiales; f__SC-I-84; g__norank_f__SC-I-84	0.5698	0.06207	0.2434	0.0476	0.4545	0.05004	14.7638	0.0006224	0.02546
d__Bacteria; k__norank_d__Bacteria; p__Actinobacteriota; c__Actinobacteria; o__Propionibacteriales; f__Propionibacteriaceae; g__Microlunatus	0.04311	0.01234	0.01929	0.005489	0.07841	0.02133	14.4072	0.0007439	0.02546
d__Bacteria; k__norank_d__Bacteria; p__Actinobacteriota; c__Thermoleophilia; o__Gaiellales; f__norank_o__Gaiellales; g__norank_f__norank_o__Gaiellales	4.726	0.5943	2.464	0.1257	6.198	0.7159	14.3626	0.0007607	0.02546
d__Bacteria; k__norank_d__Bacteria; p__Actinobacteriota; c__Thermoleophilia; o__Solirubrobacterales; f__67-14; g__norank_f__67-14	1.801	0.1232	0.7919	0.08209	2.119	0.1578	14.3626	0.0007607	0.02546
d__Bacteria; k__norank_d__Bacteria; p__Chloroflexi; c__Chloroflexia; o__Thermomicrobiales; f__Thermomicrobiaceae; g__Nitrolancea	0.004926	0.003816	0.0008211	0.001272	0.01929	0.005264	14.2605	0.0008005	0.02546
d__Bacteria; k__norank_d__Bacteria; p__Proteobacteria; c__Gammaproteobacteria; o__Xanthomonadales; f__Rhodanobacteraceae; g__Rhodanobacter	0.4327	0.03837	0.2443	0.04828	0.5156	0.07025	14.2077	0.0008219	0.02546
d__Bacteria; k__norank_d__Bacteria; p__Actinobacteriota; c__Actinobacteria; o__Frankiales; f__Sporichthyaceae; g__norank_f__Sporichthyaceae	0.06281	0.008057	0.03859	0.009304	0.08785	0.01483	14.1725	0.0008365	0.02546
d__Bacteria; k__norank_d__Bacteria; p__Bacteroidota; c__Bacteroidia; o__Chitinophagales; f__Chitinophagaceae; g__Arachidicoccus	0.00739	0.005617	0.0008211	0.001272	0.02463	0.01068	14.041	0.0008934	0.02546
d__Bacteria; k__norank_d__Bacteria; p__Proteobacteria; c__Gammaproteobacteria; o__Xanthomonadales; f__Rhodanobacteraceae; g__Dokdonella	0.1071	0.01142	0.05953	0.009656	0.1351	0.01948	14.029	0.0008988	0.02546
d__Bacteria; k__norank_d__Bacteria; p__Proteobacteria; c__Gammaproteobacteria; o__Burkholderiales; f__Oxalobacteraceae; g__Massilia	0.9036	0.05456	0.5747	0.09071	0.4348	0.0593	14	0.0009119	0.02546
d__Bacteria; k__norank_d__Bacteria; p__Actinobacteriota; c__Actinobacteria; o__Pseudonocardiales; f__Pseudonocardiaceae; g__unclassified_f__Pseudonocardiaceae	0.06527	0.009698	0.1938	0.04361	0.04885	0.01026	13.8704	0.0009729	0.02546
d__Bacteria; k__norank_d__Bacteria; p__Chloroflexi; c__P2-11E; o__norank_c__P2-11E; f__norank_o__norank_c__P2-11E; g__norank_f__norank_o__norank_c__P2-11E	0.005337	0.003626	0.01683	0.0127	0	0	13.8386	0.0009885	0.02546
d__Bacteria; k__norank_d__Bacteria; p__Actinobacteriota; c__Actinobacteria; o__Propionibacteriales; f__Propionibacteriaceae; g__norank_f__Propionibacteriaceae	0.0004105	0.001006	0.003284	0.001272	0	0	13.7463	0.001035	0.02546
d__Bacteria; k__norank_d__Bacteria; p__Acidobacteriota; c__Vicinamibacteria; o__Vicinamibacterales; f__Vicinamibacteraceae; g__Vicinamibacter	0.05173	0.01566	0.08211	0.02088	0.02012	0.007209	13.7174	0.00105	0.02546
d__Bacteria; k__norank_d__Bacteria; p__Firmicutes; c__Bacilli; o__Bacillales; f__Planococcaceae; g__unclassified_f__Planococcaceae	0.08662	0.01371	0.05871	0.01538	0.1778	0.03584	13.6891	0.001065	0.02546
d__Bacteria; k__norank_d__Bacteria; p__Proteobacteria; c__Alphaproteobacteria; o__Rhizobiales; f__Rhizobiaceae; g__Phyllobacterium	0.0973	0.01669	0.02504	0.00887	0.07307	0.0131	13.6891	0.001065	0.02546
d__Bacteria; k__norank_d__Bacteria; p__Acidobacteriota; c__Holophagae; o__Subgroup_7; f__norank_o__Subgroup_7; g__norank_f__norank_o__Subgroup_7	0.5111	0.0741	0.6261	0.0635	0.3255	0.02339	13.6749	0.001073	0.02546
d__Bacteria; k__norank_d__Bacteria; p__Chloroflexi; c__Ktedonobacteria; o__Ktedonobacterales; f__Ktedonobacteraceae; g__FCPS473	0.3186	0.08789	0.6786	0.177	0.1782	0.02846	13.6608	0.00108	0.02546
d__Bacteria; k__norank_d__Bacteria; p__Acidobacteriota; c__Acidobacteriae; o__Subgroup_15; f__norank_o__Subgroup_15; g__norank_f__norank_o__Subgroup_15	0.02217	0.005617	0.00739	0.009853	0.05255	0.01848	13.5841	0.001123	0.02546
d__Bacteria; k__norank_d__Bacteria; p__Chloroflexi; c__Ktedonobacteria; o__Ktedonobacterales; f__Ktedonobacteraceae; g__1921-3	0.03243	0.007209	0.1503	0.08159	0.02135	0.008045	13.5279	0.001155	0.02546
d__Bacteria; k__norank_d__Bacteria; p__Proteobacteria; c__Gammaproteobacteria; o__Burkholderiales; f__Nitrosomonadaceae; g__Ellin6067	0.5099	0.05977	0.4167	0.04656	0.6412	0.0701	13.5205	0.001159	0.02546
d__Bacteria; k__norank_d__Bacteria; p__Actinobacteriota; c__Actinobacteria; o__Micromonosporales; f__Micromonosporaceae; g__norank_f__Micromonosporaceae	0.06158	0.009729	0.03366	0.007417	0.01642	0.009561	13.5135	0.001163	0.02546
d__Bacteria; k__norank_d__Bacteria; p__Actinobacteriota; c__Actinobacteria; o__Pseudonocardiales; f__Pseudonocardiaceae; g__Actinophytocola	0.04598	0.01141	0.02217	0.005829	0.01232	0.006967	13.4855	0.001179	0.02546
d__Bacteria; k__norank_d__Bacteria; p__Latescibacterota; c__norank_p__Latescibacterota; o__norank_c__norank_p__Latescibacterota; f__norank_o__norank_c__norank_p__Latescibacterota; g__norank_f__norank_o__norank_c__norank_p__Latescibacterota	0.1383	0.04749	0.04721	0.01615	0.2365	0.04804	13.3697	0.00125	0.02546
d__Bacteria; k__norank_d__Bacteria; p__Firmicutes; c__Bacilli; o__Bacillales; f__Planococcaceae; g__Caryophanon	0.01191	0.003626	0.005747	0.005966	0.06938	0.009005	13.2919	0.001299	0.02546
d__Bacteria; k__norank_d__Bacteria; p__GAL15; c__norank_p__GAL15; o__norank_c__norank_p__GAL15; f__norank_o__norank_c__norank_p__GAL15; g__norank_f__norank_o__norank_c__norank_p__GAL15	0.03202	0.01869	0.1026	0.03465	0.01067	0.007251	13.2781	0.001308	0.02546
d__Bacteria; k__norank_d__Bacteria; p__Patescibacteria; c__Saccharimonadia; o__Saccharimonadales; f__unclassified_o__Saccharimonadales; g__unclassified_o__Saccharimonadales	0.1248	0.008904	0.04885	0.01038	0.1449	0.01498	13.2506	0.001326	0.02546
d__Bacteria; k__norank_d__Bacteria; p__Proteobacteria; c__Gammaproteobacteria; o__Burkholderiales; f__Nitrosomonadaceae; g__mle1-7	0.1018	0.01586	0.03366	0.01203	0.07718	0.01956	13.2369	0.001336	0.02546
d__Bacteria; k__norank_d__Bacteria; p__Firmicutes; c__Bacilli; o__Entomoplasmatales; f__type_III; g__norank_f__type_III	0.108	0.03766	0.02299	0.01018	0.0312	0.002011	13.1476	0.001396	0.02546
d__Bacteria; k__norank_d__Bacteria; p__Acidobacteriota; c__FFCH5909; o__norank_c__FFCH5909; f__norank_o__norank_c__FFCH5909; g__norank_f__norank_o__norank_c__FFCH5909	0.002053	0.002422	0.02053	0.009039	0.0004105	0.001006	13.1194	0.001416	0.02546
d__Bacteria; k__norank_d__Bacteria; p__Bacteroidota; c__Bacteroidia; o__Chitinophagales; f__Chitinophagaceae; g__Terrimonas	0.09565	0.009781	0.06076	0.01483	0.04598	0.01183	13.0932	0.001435	0.02546
d__Bacteria; k__norank_d__Bacteria; p__Acidobacteriota; c__Acidobacteriae; o__Acidobacteriales; f__Acidobacteriaceae_Subgroup_1; g__Occallatibacter	0.01232	0.007632	0.003284	0.002983	0.03079	0.009183	13.0853	0.001441	0.02546
d__Bacteria; k__norank_d__Bacteria; p__Gemmatimonadota; c__Gemmatimonadetes; o__Gemmatimonadales; f__Gemmatimonadaceae; g__unclassified_f__Gemmatimonadaceae	0.399	0.03693	0.2003	0.03063	0.4668	0.07325	13.0661	0.001455	0.02546
d__Bacteria; k__norank_d__Bacteria; p__Proteobacteria; c__Gammaproteobacteria; o__KF-JG30-C25; f__norank_o__KF-JG30-C25; g__norank_f__norank_o__KF-JG30-C25	0.08991	0.01788	0.05912	0.02902	0.1597	0.03557	12.9285	0.001558	0.02546
d__Bacteria; k__norank_d__Bacteria; p__Proteobacteria; c__Gammaproteobacteria; o__Burkholderiales; f__Oxalobacteraceae; g__unclassified_f__Oxalobacteraceae	0.06774	0.01468	0.02997	0.006312	0.04475	0.009529	12.8383	0.00163	0.02546
d__Bacteria; k__norank_d__Bacteria; p__Actinobacteriota; c__Thermoleophilia; o__norank_c__Thermoleophilia; f__norank_o__norank_c__Thermoleophilia; g__norank_f__norank_o__norank_c__Thermoleophilia	0.06035	0.01639	0.03695	0.0109	0.02053	0.006909	12.8295	0.001637	0.02546
d__Bacteria; k__norank_d__Bacteria; p__Proteobacteria; c__Gammaproteobacteria; o__CCD24; f__norank_o__CCD24; g__norank_f__norank_o__CCD24	0.1145	0.015	0.05542	0.01443	0.14	0.02978	12.8101	0.001653	0.02546
d__Bacteria; k__norank_d__Bacteria; p__Proteobacteria; c__Alphaproteobacteria; o__Sphingomonadales; f__Sphingomonadaceae; g__unclassified_f__Sphingomonadaceae	0.008621	0.005108	0.002053	0.001854	0.02053	0.005321	12.784	0.001675	0.02546
d__Bacteria; k__norank_d__Bacteria; p__Acidobacteriota; c__Vicinamibacteria; o__Subgroup_17; f__norank_o__Subgroup_17; g__norank_f__norank_o__Subgroup_17	0.1519	0.03992	0.2496	0.07551	0.07431	0.01371	12.7719	0.001685	0.02546
d__Bacteria; k__norank_d__Bacteria; p__Actinobacteriota; c__Actinobacteria; o__Streptosporangiales; f__Streptosporangiaceae; g__Nonomuraea	0.04762	0.01018	0.01519	0.005706	0.02668	0.00887	12.7175	0.001731	0.02546
d__Bacteria; k__norank_d__Bacteria; p__Proteobacteria; c__Alphaproteobacteria; o__Rhizobiales; f__Xanthobacteraceae; g__unclassified_f__Xanthobacteraceae	0.1601	0.03825	0.1014	0.01307	0.2049	0.02904	12.5731	0.001861	0.02546
d__Bacteria; k__norank_d__Bacteria; p__Actinobacteriota; c__Thermoleophilia; o__Solirubrobacterales; f__Solirubrobacteraceae; g__norank_f__Solirubrobacteraceae	0.5981	0.06621	1.049	0.2825	0.5173	0.08068	12.551	0.001882	0.02546
d__Bacteria; k__norank_d__Bacteria; p__Proteobacteria; c__Alphaproteobacteria; o__Reyranellales; f__Reyranellaceae; g__Reyranella	0.7784	0.06918	1.162	0.1315	0.8445	0.04905	12.538	0.001894	0.02546
d__Bacteria; k__norank_d__Bacteria; p__Actinobacteriota; c__Actinobacteria; o__Streptosporangiales; f__Thermomonosporaceae; g__unclassified_f__Thermomonosporaceae	0.1047	0.03233	0.1847	0.0308	0.06979	0.009812	12.4555	0.001974	0.02546
d__Bacteria; k__norank_d__Bacteria; p__Acidobacteriota; c__Blastocatellia; o__Blastocatellales; f__Blastocatellaceae; g__norank_f__Blastocatellaceae	0.02176	0.0117	0.01314	0.009934	0.05994	0.01442	12.4183	0.002011	0.02546
d__Bacteria; k__norank_d__Bacteria; p__Proteobacteria; c__Alphaproteobacteria; o__Elsterales; f__URHD0088; g__norank_f__URHD0088	0.1145	0.01184	0.1782	0.06622	0.09237	0.01338	12.4138	0.002015	0.02546
d__Bacteria; k__norank_d__Bacteria; p__Planctomycetota; c__BD7-11; o__norank_c__BD7-11; f__norank_o__norank_c__BD7-11; g__norank_f__norank_o__norank_c__BD7-11	0.002053	0.001854	0.0008211	0.001272	0.01149	0.007082	12.4126	0.002017	0.02546
d__Bacteria; k__norank_d__Bacteria; p__Actinobacteriota; c__MB-A2-108; o__norank_c__MB-A2-108; f__norank_o__norank_c__MB-A2-108; g__norank_f__norank_o__norank_c__MB-A2-108	0.4175	0.09636	0.1289	0.04869	0.5263	0.08132	12.3285	0.002103	0.02546
d__Bacteria; k__norank_d__Bacteria; p__Myxococcota; c__Myxococcia; o__Myxococcales; f__unclassified_o__Myxococcales; g__unclassified_o__Myxococcales	0.001232	0.001349	0.001232	0.001349	0.009853	0.002698	12.3221	0.00211	0.02546
d__Bacteria; k__norank_d__Bacteria; p__Actinobacteriota; c__Actinobacteria; o__Streptomycetales; f__Streptomycetaceae; g__Streptomyces	0.2471	0.04211	0.1215	0.0224	0.2143	0.02209	12.3158	0.002117	0.02546
d__Bacteria; k__norank_d__Bacteria; p__Proteobacteria; c__Gammaproteobacteria; o__Burkholderiales; f__Comamonadaceae; g__Caenimonas	0.06568	0.01399	0.08826	0.01522	0.04023	0.01141	12.2699	0.002166	0.02546
d__Bacteria; k__norank_d__Bacteria; p__Actinobacteriota; c__Acidimicrobiia; o__Acidimicrobiales; f__Acidimicrobiaceae; g__norank_f__Acidimicrobiaceae	0.02258	0.01026	0.04105	0.01524	0.009853	0.005167	12.268	0.002168	0.02546
d__Bacteria; k__norank_d__Bacteria; p__Chloroflexi; c__Ktedonobacteria; o__Ktedonobacterales; f__Ktedonobacteraceae; g__1921-2	0.0234	0.009572	0.0739	0.04699	0.01396	0.008904	12.2306	0.002209	0.02546
d__Bacteria; k__norank_d__Bacteria; p__Acidobacteriota; c__Acidobacteriae; o__Acidobacteriales; f__unclassified_o__Acidobacteriales; g__unclassified_o__Acidobacteriales	0.1597	0.02874	0.1338	0.04509	0.3136	0.06618	12.142	0.002309	0.02546
d__Bacteria; k__norank_d__Bacteria; p__Chloroflexi; c__Chloroflexia; o__Chloroflexales; f__Roseiflexaceae; g__norank_f__Roseiflexaceae	0.3366	0.03558	0.2012	0.04803	0.1687	0.03433	12.1012	0.002356	0.02546
d__Bacteria; k__norank_d__Bacteria; p__Chloroflexi; c__Chloroflexia; o__Thermomicrobiales; f__AKYG1722; g__norank_f__AKYG1722	0.02792	0.01508	0.01519	0.003626	0.07061	0.02534	12.0549	0.002412	0.02546
d__Bacteria; k__norank_d__Bacteria; p__Myxococcota; c__bacteriap25; o__norank_c__bacteriap25; f__norank_o__norank_c__bacteriap25; g__norank_f__norank_o__norank_c__bacteriap25	0.2894	0.03455	0.08744	0.02294	0.2566	0.03839	12.0387	0.002431	0.02546
d__Bacteria; k__norank_d__Bacteria; p__Gemmatimonadota; c__Gemmatimonadetes; o__Gemmatimonadales; f__Gemmatimonadaceae; g__norank_f__Gemmatimonadaceae	1.415	0.1546	1.014	0.1356	1.126	0.07671	12.0351	0.002436	0.02546
d__Bacteria; k__norank_d__Bacteria; p__Actinobacteriota; c__Actinobacteria; o__Corynebacteriales; f__Mycobacteriaceae; g__Mycobacterium	0.9996	0.07214	1.481	0.286	1.122	0.07607	11.9766	0.002508	0.02546
d__Bacteria; k__norank_d__Bacteria; p__Entotheonellaeota; c__Entotheonellia; o__Entotheonellales; f__Entotheonellaceae; g__norank_f__Entotheonellaceae	0.04639	0.0163	0.02668	0.01015	0.0078	0.001854	11.9705	0.002516	0.02546
d__Bacteria; k__norank_d__Bacteria; p__Nitrospirota; c__Nitrospiria; o__Nitrospirales; f__Nitrospiraceae; g__Nitrospira	0.4056	0.0799	0.2517	0.03727	0.4257	0.04981	11.9662	0.002521	0.02546
d__Bacteria; k__norank_d__Bacteria; p__Proteobacteria; c__Alphaproteobacteria; o__Acetobacterales; f__Acetobacteraceae; g__Rhodovastum	0.0936	0.01197	0.131	0.03224	0.06527	0.01459	11.947	0.002545	0.02546
d__Bacteria; k__norank_d__Bacteria; p__Actinobacteriota; c__Thermoleophilia; o__Solirubrobacterales; f__Solirubrobacteraceae; g__Conexibacter	1.113	0.1056	1.733	0.3311	1.008	0.1529	11.9415	0.002552	0.02546
d__Bacteria; k__norank_d__Bacteria; p__Chloroflexi; c__OLB14; o__norank_c__OLB14; f__norank_o__norank_c__OLB14; g__norank_f__norank_o__norank_c__OLB14	0.03613	0.01064	0.02627	0.01601	0.06774	0.01142	11.9123	0.00259	0.02546
d__Bacteria; k__norank_d__Bacteria; p__Actinobacteriota; c__Actinobacteria; o__Propionibacteriales; f__Propionibacteriaceae; g__Friedmanniella	0.003284	0.002983	0.01806	0.004844	0.005337	0.004243	11.9066	0.002597	0.02546
d__Bacteria; k__norank_d__Bacteria; p__Proteobacteria; c__Alphaproteobacteria; o__Caulobacterales; f__Caulobacteraceae; g__norank_f__Caulobacteraceae	0.1544	0.01718	0.165	0.01246	0.2558	0.0492	11.8994	0.002607	0.02546
d__Bacteria; k__norank_d__Bacteria; p__Proteobacteria; c__Gammaproteobacteria; o__Steroidobacterales; f__Steroidobacteraceae; g__unclassified_f__Steroidobacteraceae	0.004105	0.002011	0.004516	0.004243	0.01888	0.008767	11.8982	0.002608	0.02546
d__Bacteria; k__norank_d__Bacteria; p__Desulfobacterota; c__norank_p__Desulfobacterota; o__norank_c__norank_p__Desulfobacterota; f__norank_o__norank_c__norank_p__Desulfobacterota; g__norank_f__norank_o__norank_c__norank_p__Desulfobacterota	0.1975	0.02051	0.101	0.03096	0.2168	0.04206	11.8748	0.002639	0.02546
d__Bacteria; k__norank_d__Bacteria; p__Bacteroidota; c__Bacteroidia; o__Sphingobacteriales; f__AKYH767; g__norank_f__AKYH767	0.03243	0.008732	0.01273	0.003946	0.03572	0.008057	11.8629	0.002655	0.02546
d__Bacteria; k__norank_d__Bacteria; p__Chloroflexi; c__Ktedonobacteria; o__B12-WMSP1; f__norank_o__B12-WMSP1; g__norank_f__norank_o__B12-WMSP1	0.08128	0.02305	0.1806	0.03248	0.07061	0.01492	11.8383	0.002687	0.02546
d__Bacteria; k__norank_d__Bacteria; p__Chloroflexi; c__Dehalococcoidia; o__S085; f__norank_o__S085; g__norank_f__norank_o__S085	0.1888	0.03958	0.1256	0.02096	0.2504	0.04911	11.8246	0.002706	0.02546
d__Bacteria; k__norank_d__Bacteria; p__Proteobacteria; c__Gammaproteobacteria; o__Burkholderiales; f__Nitrosomonadaceae; g__Nitrosospira	0.1297	0.008045	0.1088	0.02227	0.07061	0.01319	11.8188	0.002714	0.02546
d__Bacteria; k__norank_d__Bacteria; p__Acidobacteriota; c__Vicinamibacteria; o__Vicinamibacterales; f__Vicinamibacteraceae; g__norank_f__Vicinamibacteraceae	0.4019	0.1033	0.1884	0.05608	0.3481	0.03744	11.8017	0.002737	0.02546
d__Bacteria; k__norank_d__Bacteria; p__Firmicutes; c__Bacilli; o__Thermoactinomycetales; f__Thermoactinomycetaceae; g__Geothermomicrobium	0.006979	0.003626	0.0004105	0.001006	0.006979	0.003274	11.7594	0.002796	0.02546
d__Bacteria; k__norank_d__Bacteria; p__Firmicutes; c__Clostridia; o__Clostridiales; f__Clostridiaceae; g__Clostridium_sensu_stricto_12	0.02956	0.003483	0.0078	0.005028	0.03284	0.006909	11.7385	0.002825	0.02546
d__Bacteria; k__norank_d__Bacteria; p__Proteobacteria; c__Gammaproteobacteria; o__Burkholderiales; f__Nitrosomonadaceae; g__MND1	0.2512	0.02347	0.2578	0.03322	0.4348	0.03036	11.7092	0.002867	0.02546
d__Bacteria; k__norank_d__Bacteria; p__Chloroflexi; c__Ktedonobacteria; o__Ktedonobacterales; f__Ktedonobacteraceae; g__unclassified_f__Ktedonobacteraceae	0.1646	0.06046	0.3843	0.1245	0.1293	0.02245	11.6937	0.002889	0.02546
d__Bacteria; k__norank_d__Bacteria; p__Proteobacteria; c__Gammaproteobacteria; o__Steroidobacterales; f__Steroidobacteraceae; g__Steroidobacter	0.1293	0.007592	0.05583	0.01987	0.06486	0.01233	11.6849	0.002902	0.02546
d__Bacteria; k__norank_d__Bacteria; p__Proteobacteria; c__Alphaproteobacteria; o__Sphingomonadales; f__Sphingomonadaceae; g__Novosphingobium	0.2262	0.03121	0.08662	0.01241	0.2085	0.04217	11.6729	0.002919	0.02546
d__Bacteria; k__norank_d__Bacteria; p__Bacteroidota; c__Bacteroidia; o__Chitinophagales; f__Chitinophagaceae; g__Flavisolibacter	0.04885	0.01498	0.02668	0.01448	0.01026	0.007854	11.6501	0.002953	0.02546
d__Bacteria; k__norank_d__Bacteria; p__Firmicutes; c__Clostridia; o__Lachnospirales; f__Lachnospiraceae; g__Anaerocolumna	0.005337	0.00288	0.0008211	0.001272	0.01232	0.006423	11.6206	0.002997	0.02546
d__Bacteria; k__norank_d__Bacteria; p__Proteobacteria; c__Gammaproteobacteria; o__Xanthomonadales; f__Xanthomonadaceae; g__Lysobacter	0.1823	0.02782	0.09771	0.01993	0.1088	0.02845	11.6173	0.003002	0.02546
d__Bacteria; k__norank_d__Bacteria; p__Proteobacteria; c__Gammaproteobacteria; o__KI89A_clade; f__norank_o__KI89A_clade; g__norank_f__norank_o__KI89A_clade	0.02956	0.007471	0.01067	0.003708	0.03818	0.01484	11.6075	0.003016	0.02546
d__Bacteria; k__norank_d__Bacteria; p__Actinobacteriota; c__Actinobacteria; o__Streptomycetales; f__Streptomycetaceae; g__Kitasatospora	1.115	0.07239	0.8855	0.1093	0.9602	0.04893	11.6026	0.003024	0.02546
d__Bacteria; k__norank_d__Bacteria; p__Firmicutes; c__Bacilli; o__Bacillales; f__Planococcaceae; g__Lysinibacillus	0.2336	0.01538	0.1076	0.02633	0.2484	0.0215	11.5914	0.003041	0.02546
d__Bacteria; k__norank_d__Bacteria; p__Actinobacteriota; c__Acidimicrobiia; o__unclassified_c__Acidimicrobiia; f__unclassified_c__Acidimicrobiia; g__unclassified_c__Acidimicrobiia	0.1067	0.0261	0.1133	0.02225	0.04228	0.007539	11.5795	0.003059	0.02546
d__Bacteria; k__norank_d__Bacteria; p__Proteobacteria; c__Alphaproteobacteria; o__Rhizobiales; f__Rhizobiaceae; g__Allorhizobium-Neorhizobium-Pararhizobium-Rhizobium	0.3613	0.05124	0.1954	0.03059	0.3001	0.05348	11.5675	0.003077	0.02546
d__Bacteria; k__norank_d__Bacteria; p__Actinobacteriota; c__Actinobacteria; o__Catenulisporales; f__Actinospicaceae; g__Actinospica	0.02586	0.005563	0.06938	0.0126	0.02997	0.01241	11.5497	0.003105	0.02546
d__Bacteria; k__norank_d__Bacteria; p__Proteobacteria; c__Gammaproteobacteria; o__JG36-TzT-191; f__norank_o__JG36-TzT-191; g__norank_f__norank_o__JG36-TzT-191	0.0583	0.01162	0.04146	0.009529	0.08785	0.02128	11.5361	0.003126	0.02546
d__Bacteria; k__norank_d__Bacteria; p__Proteobacteria; c__Gammaproteobacteria; o__Burkholderiales; f__Comamonadaceae; g__Ramlibacter	0.1219	0.02315	0.0739	0.01707	0.07718	0.01328	11.4889	0.0032	0.02546
d__Bacteria; k__norank_d__Bacteria; p__Proteobacteria; c__Gammaproteobacteria; o__Burkholderiales; f__Methylophilaceae; g__norank_f__Methylophilaceae	0.03818	0.01273	0.01108	0.003395	0.03366	0.008485	11.4744	0.003224	0.02546
d__Bacteria; k__norank_d__Bacteria; p__Proteobacteria; c__Alphaproteobacteria; o__Rhizobiales; f__KF-JG30-B3; g__norank_f__KF-JG30-B3	0.156	0.02665	0.1511	0.03039	0.3009	0.0433	11.4737	0.003225	0.02546
d__Bacteria; k__norank_d__Bacteria; p__Myxococcota; c__Myxococcia; o__Myxococcales; f__Myxococcaceae; g__norank_f__Myxococcaceae	0.04762	0.01433	0.1367	0.02191	0.04803	0.01975	11.4538	0.003257	0.02546
d__Bacteria; k__norank_d__Bacteria; p__Proteobacteria; c__Gammaproteobacteria; o__Burkholderiales; f__Burkholderiaceae; g__Burkholderia-Caballeronia-Paraburkholderia	0.6708	0.05791	0.7968	0.1194	0.5362	0.06656	11.4416	0.003277	0.02546
d__Bacteria; k__norank_d__Bacteria; p__Actinobacteriota; c__Acidimicrobiia; o__norank_c__Acidimicrobiia; f__norank_o__norank_c__Acidimicrobiia; g__norank_f__norank_o__norank_c__Acidimicrobiia	0.09853	0.01604	0.3247	0.04003	0.09565	0.02075	11.4155	0.00332	0.02546
d__Bacteria; k__norank_d__Bacteria; p__Chloroflexi; c__TK10; o__norank_c__TK10; f__norank_o__norank_c__TK10; g__norank_f__norank_o__norank_c__TK10	1.68	0.1252	3.037	0.5378	1.684	0.2894	11.4152	0.003321	0.02546
d__Bacteria; k__norank_d__Bacteria; p__Proteobacteria; c__Alphaproteobacteria; o__Rhizobiales; f__Hyphomicrobiaceae; g__Pedomicrobium	0.5879	0.09687	0.3658	0.04753	0.5472	0.03164	11.4152	0.003321	0.02546
d__Bacteria; k__norank_d__Bacteria; p__Chloroflexi; c__Chloroflexia; o__Thermomicrobiales; f__JG30-KF-CM45; g__norank_f__JG30-KF-CM45	0.4462	0.09032	0.2447	0.03843	0.4155	0.04709	11.4152	0.003321	0.02546
d__Bacteria; k__norank_d__Bacteria; p__Chloroflexi; c__Ktedonobacteria; o__C0119; f__norank_o__C0119; g__norank_f__norank_o__C0119	0.3161	0.05116	0.1617	0.03259	0.273	0.05873	11.4035	0.00334	0.02546
d__Bacteria; k__norank_d__Bacteria; p__Chloroflexi; c__Ktedonobacteria; o__Ktedonobacterales; f__Ktedonobacteraceae; g__HSB_OF53-F07	0.5591	0.2139	1.167	0.4314	0.328	0.09163	11.3801	0.003379	0.02546
d__Bacteria; k__norank_d__Bacteria; p__Actinobacteriota; c__Actinobacteria; o__Micrococcales; f__Micrococcaceae; g__Arthrobacter	0.6265	0.1496	0.6187	0.09757	0.2857	0.05103	11.3801	0.003379	0.02546
d__Bacteria; k__norank_d__Bacteria; p__Patescibacteria; c__Saccharimonadia; o__Saccharimonadales; f__norank_o__Saccharimonadales; g__norank_f__norank_o__Saccharimonadales	0.2184	0.0195	0.1186	0.01371	0.2127	0.0394	11.3801	0.003379	0.02546
d__Bacteria; k__norank_d__Bacteria; p__Chloroflexi; c__unclassified_p__Chloroflexi; o__unclassified_p__Chloroflexi; f__unclassified_p__Chloroflexi; g__unclassified_p__Chloroflexi	0.07348	0.02538	0.03777	0.007251	0.0895	0.01281	11.3597	0.003414	0.02546
d__Bacteria; k__norank_d__Bacteria; p__Actinobacteriota; c__Acidimicrobiia; o__Microtrichales; f__norank_o__Microtrichales; g__norank_f__norank_o__Microtrichales	0.1642	0.02059	0.1515	0.01768	0.1055	0.01423	11.3481	0.003434	0.02546
d__Bacteria; k__norank_d__Bacteria; p__Proteobacteria; c__Alphaproteobacteria; o__Tistrellales; f__Geminicoccaceae; g__Candidatus_Alysiosphaera	0.06404	0.008533	0.0234	0.01088	0.05255	0.01364	11.3482	0.003434	0.02546
d__Bacteria; k__norank_d__Bacteria; p__Proteobacteria; c__Alphaproteobacteria; o__Rhizobiales; f__Rhizobiales_Incertae_Sedis; g__Nordella	0.117	0.03483	0.04434	0.009729	0.06938	0.02436	11.2981	0.003521	0.02589
d__Bacteria; k__norank_d__Bacteria; p__Actinobacteriota; c__Actinobacteria; o__Frankiales; f__Acidothermaceae; g__Acidothermus	1.429	0.07015	2.115	0.3282	1.916	0.2326	11.2514	0.003604	0.02601
d__Bacteria; k__norank_d__Bacteria; p__Actinobacteriota; c__Actinobacteria; o__Micrococcales; f__Microbacteriaceae; g__Microbacterium	0.05132	0.01911	0.02463	0.003483	0.03489	0.007539	11.2479	0.00361	0.02601
d__Bacteria; k__norank_d__Bacteria; p__Proteobacteria; c__Alphaproteobacteria; o__Rhizobiales; f__Xanthobacteraceae; g__Bradyrhizobium	4.675	0.6227	6.267	0.727	4.215	0.3614	11.2398	0.003625	0.02601
d__Bacteria; k__norank_d__Bacteria; p__Acidobacteriota; c__Acidobacteriae; o__Acidobacteriales; f__Koribacteraceae; g__Candidatus_Koribacter	0.06322	0.01516	0.02504	0.01038	0.0624	0.01203	11.1708	0.003752	0.0265
d__Bacteria; k__norank_d__Bacteria; p__Actinobacteriota; c__Actinobacteria; o__Catenulisporales; f__Catenulisporaceae; g__Catenulispora	0.08662	0.01637	0.1334	0.02723	0.07102	0.01765	11.1452	0.003801	0.0265
d__Bacteria; k__norank_d__Bacteria; p__Methylomirabilota; c__Methylomirabilia; o__Rokubacteriales; f__WX65; g__norank_f__WX65	0.05953	0.0117	0.01683	0.008157	0.03777	0.01594	11.1364	0.003817	0.0265
d__Bacteria; k__norank_d__Bacteria; p__Acidobacteriota; c__Subgroup_5; o__norank_c__Subgroup_5; f__norank_o__norank_c__Subgroup_5; g__norank_f__norank_o__norank_c__Subgroup_5	0.3165	0.08332	0.1125	0.04322	0.2985	0.04222	11.1021	0.003883	0.0265
d__Bacteria; k__norank_d__Bacteria; p__Actinobacteriota; c__Actinobacteria; o__Micromonosporales; f__Micromonosporaceae; g__unclassified_f__Micromonosporaceae	0.856	0.04821	1.12	0.3729	0.6503	0.06508	11.0992	0.003889	0.0265
d__Bacteria; k__norank_d__Bacteria; p__Firmicutes; c__Clostridia; o__Clostridiales; f__Clostridiaceae; g__Clostridium_sensu_stricto_10	0.006979	0.003626	0.0004105	0.001006	0.001642	0.002011	11.0894	0.003908	0.0265
d__Bacteria; k__norank_d__Bacteria; p__Actinobacteriota; c__Actinobacteria; o__Streptosporangiales; f__Thermomonosporaceae; g__Actinoallomurus	0.3789	0.06116	0.2369	0.03578	0.2759	0.06198	11.0877	0.003911	0.0265
d__Bacteria; k__norank_d__Bacteria; p__Proteobacteria; c__Alphaproteobacteria; o__Rhizobiales; f__Beijerinckiaceae; g__Roseiarcus	0.266	0.04867	0.5193	0.1328	0.4364	0.08432	11.0784	0.00393	0.0265
d__Bacteria; k__norank_d__Bacteria; p__Actinobacteriota; c__Actinobacteria; o__Frankiales; f__Geodermatophilaceae; g__Geodermatophilus	0.005747	0.004313	0.02012	0.007854	0.003284	0.003365	10.957	0.004176	0.02795
d__Bacteria; k__norank_d__Bacteria; p__Actinobacteriota; c__Actinobacteria; o__Streptomycetales; f__Streptomycetaceae; g__unclassified_f__Streptomycetaceae	0.0004105	0.001006	0.006979	0.00452	0.001642	0.002011	10.901	0.004294	0.02853
d__Bacteria; k__norank_d__Bacteria; p__Chloroflexi; c__Anaerolineae; o__RBG-13-54-9; f__norank_o__RBG-13-54-9; g__norank_f__norank_o__RBG-13-54-9	0.06938	0.01289	0.03366	0.01718	0.08375	0.02378	10.8387	0.00443	0.02886
d__Bacteria; k__norank_d__Bacteria; p__Bacteroidota; c__Bacteroidia; o__Chitinophagales; f__Chitinophagaceae; g__Ferruginibacter	0.0468	0.01685	0.04187	0.005397	0.01724	0.009975	10.8267	0.004457	0.02886
d__Bacteria; k__norank_d__Bacteria; p__Proteobacteria; c__Alphaproteobacteria; o__Rhizobiales; f__Beijerinckiaceae; g__Psychroglaciecola	0.01149	0.005966	0.001642	0.002011	0.003695	0.003395	10.8028	0.00451	0.02886
d__Bacteria; k__norank_d__Bacteria; p__Firmicutes; c__Bacilli; o__Erysipelotrichales; f__Erysipelotrichaceae; g__ZOR0006	0.01273	0.005264	0.001232	0.001349	0.008621	0.006183	10.801	0.004514	0.02886
d__Bacteria; k__norank_d__Bacteria; p__SAR324_cladeMarine_group_B; c__norank_p__SAR324_cladeMarine_group_B; o__norank_c__norank_p__SAR324_cladeMarine_group_B; f__norank_o__norank_c__norank_p__SAR324_cladeMarine_group_B; g__norank_f__norank_o__norank_c__norank_p__SAR324_cladeMarine_group_B	0.008621	0.003395	0.002874	0.00288	0.001232	0.001349	10.7778	0.004567	0.02886
d__Bacteria; k__norank_d__Bacteria; p__Acidobacteriota; c__Acidobacteriae; o__Acidobacteriales; f__norank_o__Acidobacteriales; g__norank_f__norank_o__Acidobacteriales	2.336	0.5036	2.339	0.5414	3.406	0.398	10.7719	0.00458	0.02886
d__Bacteria; k__norank_d__Bacteria; p__Myxococcota; c__Myxococcia; o__Myxococcales; f__Vulgatibacteraceae; g__Vulgatibacter	0.01724	0.008674	0.005747	0.003365	0.02463	0.01022	10.7691	0.004587	0.02886
d__Bacteria; k__norank_d__Bacteria; p__Bacteroidota; c__Bacteroidia; o__Chitinophagales; f__Chitinophagaceae; g__Puia	0.2077	0.0176	0.209	0.04096	0.3453	0.05988	10.7596	0.004609	0.02886
d__Bacteria; k__norank_d__Bacteria; p__Proteobacteria; c__Gammaproteobacteria; o__Salinisphaerales; f__Solimonadaceae; g__Nevskia	0.004926	0.001558	0.01232	0.005617	0.002463	0.003816	10.7493	0.004633	0.02886
d__Bacteria; k__norank_d__Bacteria; p__Proteobacteria; c__Gammaproteobacteria; o__WD260; f__norank_o__WD260; g__norank_f__norank_o__WD260	0.03777	0.01364	0.09688	0.02888	0.1199	0.03986	10.7245	0.00469	0.02902
d__Bacteria; k__norank_d__Bacteria; p__Acidobacteriota; c__Blastocatellia; o__Blastocatellales; f__Blastocatellaceae; g__unclassified_f__Blastocatellaceae	0.02053	0.005088	0.01191	0.004243	0.009442	0.003626	10.6902	0.004771	0.02914
d__Bacteria; k__norank_d__Bacteria; p__Acidobacteriota; c__Acidobacteriae; o__Acidobacteriales; f__Acidobacteriaceae_Subgroup_1; g__norank_f__Acidobacteriaceae_Subgroup_1	0.234	0.04936	0.3075	0.04548	0.1897	0.04661	10.6777	0.004801	0.02914
d__Bacteria; k__norank_d__Bacteria; p__Chloroflexi; c__JG30-KF-CM66; o__norank_c__JG30-KF-CM66; f__norank_o__norank_c__JG30-KF-CM66; g__norank_f__norank_o__norank_c__JG30-KF-CM66	0.2558	0.04724	0.1913	0.02697	0.3251	0.07417	10.6667	0.004828	0.02914
d__Bacteria; k__norank_d__Bacteria; p__Acidobacteriota; c__Blastocatellia; o__Blastocatellales; f__Blastocatellaceae; g__JGI_0001001-H03	0.1158	0.03566	0.04311	0.01887	0.08867	0.01626	10.6513	0.004865	0.02914
d__Bacteria; k__norank_d__Bacteria; p__Proteobacteria; c__Alphaproteobacteria; o__Rhizobiales; f__Kaistiaceae; g__Kaistia	0.01806	0.009172	0.001642	0.002011	0.01478	0.006423	10.648	0.004873	0.02914
d__Bacteria; k__norank_d__Bacteria; p__Acidobacteriota; c__Acidobacteriae; o__Acidobacteriales; f__Acidobacteriaceae_Subgroup_1; g__Acidipila	0.1121	0.02516	0.08744	0.03847	0.1675	0.02694	10.6082	0.004971	0.02951
d__Bacteria; k__norank_d__Bacteria; p__Acidobacteriota; c__Blastocatellia; o__11-24; f__norank_o__11-24; g__norank_f__norank_o__11-24	0.2451	0.07647	0.1055	0.03611	0.1999	0.04138	10.5795	0.005043	0.02951
d__Bacteria; k__norank_d__Bacteria; p__Proteobacteria; c__Alphaproteobacteria; o__Rhizobiales; f__Rhizobiaceae; g__Mesorhizobium	0.3974	0.04722	0.3395	0.05291	0.2607	0.04152	10.5723	0.005061	0.02951
d__Bacteria; k__norank_d__Bacteria; p__Proteobacteria; c__Alphaproteobacteria; o__Holosporales; f__Holosporaceae; g__norank_f__Holosporaceae	0.03654	0.01015	0.02915	0.01666	0.06322	0.01141	10.5705	0.005066	0.02951
d__Bacteria; k__norank_d__Bacteria; p__Proteobacteria; c__Alphaproteobacteria; o__Rhizobiales; f__Labraceae; g__Labrys	0.08785	0.02304	0.1215	0.01006	0.07554	0.01828	10.5133	0.005213	0.03017
d__Bacteria; k__norank_d__Bacteria; p__Proteobacteria; c__Alphaproteobacteria; o__Rhodospirillales; f__norank_o__Rhodospirillales; g__norank_f__norank_o__Rhodospirillales	0.03859	0.006166	0.02299	0.008904	0.05788	0.01802	10.43	0.005435	0.03125
d__Bacteria; k__norank_d__Bacteria; p__Dependentiae; c__Babeliae; o__Babeliales; f__norank_o__Babeliales; g__norank_f__norank_o__Babeliales	0.0008211	0.002011	0.002874	0.00288	0.00739	0.002203	10.3699	0.0056	0.032
d__Bacteria; k__norank_d__Bacteria; p__Proteobacteria; c__Alphaproteobacteria; o__Caulobacterales; f__Caulobacteraceae; g__Asticcacaulis	0.01191	0.004243	0.00739	0.001558	0.01888	0.006731	10.3469	0.005665	0.03216
d__Bacteria; k__norank_d__Bacteria; p__Proteobacteria; c__Alphaproteobacteria; o__Rhizobiales; f__Hyphomicrobiaceae; g__norank_f__Hyphomicrobiaceae	0.0817	0.02016	0.04475	0.01038	0.07431	0.01786	10.3156	0.005754	0.03246
d__Bacteria; k__norank_d__Bacteria; p__Fibrobacterota; c__Fibrobacteria; o__Fibrobacterales; f__Fibrobacteraceae; g__possible_genus_04	0.03736	0.01406	0.01601	0.01254	0.0078	0.004781	10.2793	0.00586	0.03265
d__Bacteria; k__norank_d__Bacteria; p__Proteobacteria; c__Alphaproteobacteria; o__norank_c__Alphaproteobacteria; f__norank_o__norank_c__Alphaproteobacteria; g__norank_f__norank_o__norank_c__Alphaproteobacteria	0.7188	0.1055	0.6096	0.05147	0.8293	0.07335	10.2679	0.005893	0.03265
d__Bacteria; k__norank_d__Bacteria; p__Actinobacteriota; c__Actinobacteria; o__Micrococcales; f__Micrococcaceae; g__unclassified_f__Micrococcaceae	0.4688	0.1114	0.4171	0.1049	0.2582	0.02862	10.2528	0.005938	0.03265
d__Bacteria; k__norank_d__Bacteria; p__Proteobacteria; c__Gammaproteobacteria; o__Burkholderiales; f__Comamonadaceae; g__Rhizobacter	0.03243	0.00887	0.02915	0.0105	0.01355	0.005777	10.2513	0.005942	0.03265
d__Bacteria; k__norank_d__Bacteria; p__Planctomycetota; c__Planctomycetes; o__Isosphaerales; f__Isosphaeraceae; g__Tundrisphaera	0.04721	0.01622	0.08457	0.02841	0.03941	0.0109	10.2422	0.005969	0.03265
d__Bacteria; k__norank_d__Bacteria; p__Proteobacteria; c__Gammaproteobacteria; o__Burkholderiales; f__Comamonadaceae; g__Piscinibacter	0.003284	0.001272	0	0	0.001642	0.002011	10.2	0.006097	0.03295
d__Bacteria; k__norank_d__Bacteria; p__Proteobacteria; c__Gammaproteobacteria; o__Burkholderiales; f__Oxalobacteraceae; g__norank_f__Oxalobacteraceae	0.008621	0.006746	0.02299	0.00636	0.004926	0.006231	10.1994	0.006099	0.03295
d__Bacteria; k__norank_d__Bacteria; p__Acidobacteriota; c__Acidobacteriae; o__Acidobacteriales; f__Acidobacteriaceae_Subgroup_1; g__Granulicella	0.1626	0.03935	0.3128	0.1069	0.1991	0.04129	10.173	0.006179	0.03319
d__Bacteria; k__norank_d__Bacteria; p__Methylomirabilota; c__Methylomirabilia; o__Rokubacteriales; f__norank_o__Rokubacteriales; g__norank_f__norank_o__Rokubacteriales	0.8847	0.07567	0.578	0.1569	0.6105	0.06479	10.1362	0.006294	0.03361
d__Bacteria; k__norank_d__Bacteria; p__Proteobacteria; c__Gammaproteobacteria; o__Steroidobacterales; f__Woeseiaceae; g__JTB255_marine_benthic_group	0.009442	0.006685	0.0008211	0.001272	0.003695	0.002061	10.1204	0.006344	0.03367
d__Bacteria; k__norank_d__Bacteria; p__Patescibacteria; c__Saccharimonadia; o__Saccharimonadales; f__LWQ8; g__norank_f__LWQ8	0.2258	0.03496	0.1404	0.02541	0.2057	0.03048	10.0927	0.006433	0.03394
d__Bacteria; k__norank_d__Bacteria; p__Firmicutes; c__Clostridia; o__Clostridiales; f__Clostridiaceae; g__Clostridium_sensu_stricto_13	0.01108	0.00743	0.0008211	0.002011	0.0156	0.008194	10.0113	0.0067	0.03504
d__Bacteria; k__norank_d__Bacteria; p__Myxococcota; c__Myxococcia; o__Myxococcales; f__Myxococcaceae; g__Myxococcus	0.01519	0.005264	0.008211	0.005321	0.003695	0.002583	10.0056	0.006719	0.03504
d__Bacteria; k__norank_d__Bacteria; p__Firmicutes; c__Clostridia; o__Lachnospirales; f__Lachnospiraceae; g__Tyzzerella	0.02504	0.0118	0.01273	0.006501	0.03572	0.009183	9.9563	0.006887	0.03571
d__Bacteria; k__norank_d__Bacteria; p__Bacteroidota; c__Bacteroidia; o__Chitinophagales; f__unclassified_o__Chitinophagales; g__unclassified_o__Chitinophagales	0.02668	0.008157	0.01026	0.006865	0.03982	0.0248	9.94188	0.006937	0.03576
d__Bacteria; k__norank_d__Bacteria; p__Proteobacteria; c__Alphaproteobacteria; o__Elsterales; f__norank_o__Elsterales; g__norank_f__norank_o__Elsterales	2.245	0.2825	3.281	0.5321	3.006	0.204	9.90643	0.007061	0.03619
d__Bacteria; k__norank_d__Bacteria; p__Myxococcota; c__Polyangia; o__MSB-4B10; f__norank_o__MSB-4B10; g__norank_f__norank_o__MSB-4B10	0.003284	0.003365	0.0078	0.001854	0.001232	0.002061	9.77625	0.007536	0.03841
d__Bacteria; k__norank_d__Bacteria; p__Acidobacteriota; c__Subgroup_22; o__norank_c__Subgroup_22; f__norank_o__norank_c__Subgroup_22; g__norank_f__norank_o__norank_c__Subgroup_22	0.02915	0.008007	0.0156	0.009304	0.04475	0.01423	9.76024	0.007596	0.0385
d__Bacteria; k__norank_d__Bacteria; p__Acidobacteriota; c__Acidobacteriae; o__Acidobacteriales; f__Acidobacteriaceae_Subgroup_1; g__unclassified_f__Acidobacteriaceae_Subgroup_1	0.1022	0.02901	0.05994	0.01609	0.1108	0.02388	9.74233	0.007664	0.03852
d__Bacteria; k__norank_d__Bacteria; p__Elusimicrobiota; c__Lineage_IIb; o__norank_c__Lineage_IIb; f__norank_o__norank_c__Lineage_IIb; g__norank_f__norank_o__norank_c__Lineage_IIb	0.003284	0.003365	0.01355	0.0111	0.01929	0.01221	9.73658	0.007686	0.03852
d__Bacteria; k__norank_d__Bacteria; p__Proteobacteria; c__Alphaproteobacteria; o__Sphingomonadales; f__Sphingomonadaceae; g__Altererythrobacter	0.01929	0.003274	0.004926	0.003116	0.01232	0.01285	9.69906	0.007832	0.03888
d__Bacteria; k__norank_d__Bacteria; p__Acidobacteriota; c__Vicinamibacteria; o__Vicinamibacterales; f__norank_o__Vicinamibacterales; g__norank_f__norank_o__Vicinamibacterales	3.328	1.078	1.78	0.5603	3.593	0.7036	9.69591	0.007844	0.03888
d__Bacteria; k__norank_d__Bacteria; p__Firmicutes; c__Desulfitobacteriia; o__Desulfitobacteriales; f__Heliobacteriaceae; g__norank_f__Heliobacteriaceae	0.01396	0.006166	0.002053	0.002422	0.004516	0.003626	9.66649	0.007961	0.03904
d__Bacteria; k__norank_d__Bacteria; p__Bacteroidota; c__Bacteroidia; o__Chitinophagales; f__Chitinophagaceae; g__Niastella	0.03284	0.01087	0.03325	0.008639	0.009442	0.008157	9.66527	0.007965	0.03904
d__Bacteria; k__norank_d__Bacteria; p__Actinobacteriota; c__Actinobacteria; o__Pseudonocardiales; f__Pseudonocardiaceae; g__Amycolatopsis	0.1322	0.02829	0.1461	0.06229	0.06815	0.01571	9.57532	0.008332	0.04061
d__Bacteria; k__norank_d__Bacteria; p__Proteobacteria; c__Gammaproteobacteria; o__Burkholderiales; f__Comamonadaceae; g__unclassified_f__Comamonadaceae	0.2397	0.03303	0.2044	0.02834	0.1724	0.01749	9.5647	0.008376	0.04061
d__Bacteria; k__norank_d__Bacteria; p__Patescibacteria; c__Gracilibacteria; o__Candidatus_Peregrinibacteria; f__norank_o__Candidatus_Peregrinibacteria; g__norank_f__norank_o__Candidatus_Peregrinibacteria	0.002874	0.00288	0	0	0	0	9.54386	0.008464	0.04076
d__Bacteria; k__norank_d__Bacteria; p__Actinobacteriota; c__Acidimicrobiia; o__Microtrichales; f__Ilumatobacteraceae; g__CL500-29_marine_group	0.1129	0.01201	0.1092	0.01346	0.08334	0.01095	9.52576	0.008541	0.04076
d__Bacteria; k__norank_d__Bacteria; p__Bacteroidota; c__Bacteroidia; o__Flavobacteriales; f__Flavobacteriaceae; g__unclassified_f__Flavobacteriaceae	0	0	0.004516	0.004781	0	0	9.52529	0.008543	0.04076
d__Bacteria; k__norank_d__Bacteria; p__Firmicutes; c__Clostridia; o__Thermincolales; f__Thermincolaceae; g__Thermincola	0.004105	0.002011	0.0004105	0.001006	0.005337	0.00288	9.41519	0.009026	0.04284
d__Bacteria; k__norank_d__Bacteria; p__Actinobacteriota; c__Actinobacteria; o__Micrococcales; f__Demequinaceae; g__Demequina	0.002874	0.001854	0.0004105	0.001006	0.004516	0.002422	9.35682	0.009294	0.04388
d__Bacteria; k__norank_d__Bacteria; p__Bdellovibrionota; c__Bdellovibrionia; o__Bdellovibrionales; f__Bdellovibrionaceae; g__Bdellovibrio	0.05501	0.0195	0.03079	0.00905	0.0661	0.02887	9.3133	0.009498	0.04461
d__Bacteria; k__norank_d__Bacteria; p__Bacteroidota; c__Bacteroidia; o__Chitinophagales; f__Chitinophagaceae; g__norank_f__Chitinophagaceae	0.209	0.03066	0.1379	0.03053	0.1609	0.01416	9.28444	0.009636	0.04502
d__Bacteria; k__norank_d__Bacteria; p__Proteobacteria; c__Alphaproteobacteria; o__Rhizobiales; f__Amb-16S-1323; g__norank_f__Amb-16S-1323	0.02299	0.008904	0.03407	0.01221	0.0156	0.005088	9.25556	0.009776	0.04544
d__Bacteria; k__norank_d__Bacteria; p__Actinobacteriota; c__Actinobacteria; o__Micromonosporales; f__Micromonosporaceae; g__Rhizocola	0.006568	0.003708	0.01067	0.008341	0.0004105	0.001006	9.23059	0.009899	0.04577
d__Bacteria; k__norank_d__Bacteria; p__Verrucomicrobiota; c__Verrucomicrobiae; o__Pedosphaerales; f__Pedosphaeraceae; g__DEV008	0.0008211	0.002011	0.003695	0.002583	0	0	9.18117	0.01015	0.04656
d__Bacteria; k__norank_d__Bacteria; p__MBNT15; c__norank_p__MBNT15; o__norank_c__norank_p__MBNT15; f__norank_o__norank_c__norank_p__MBNT15; g__norank_f__norank_o__norank_c__norank_p__MBNT15	0.03366	0.01162	0.01765	0.007698	0.04064	0.01347	9.17587	0.01017	0.04656
d__Bacteria; k__norank_d__Bacteria; p__Proteobacteria; c__Gammaproteobacteria; o__Gammaproteobacteria_Incertae_Sedis; f__unclassified_o__Gammaproteobacteria_Incertae_Sedis; g__Candidatus_Berkiella	0.03079	0.005983	0.01478	0.005617	0.02627	0.007579	9.16337	0.01024	0.04661
d__Bacteria; k__norank_d__Bacteria; p__Proteobacteria; c__Gammaproteobacteria; o__Pseudomonadales; f__Moraxellaceae; g__norank_f__Moraxellaceae	0.006568	0.003708	0.01724	0.005617	0.01806	0.006909	9.14084	0.01035	0.04682
d__Bacteria; k__norank_d__Bacteria; p__Proteobacteria; c__Alphaproteobacteria; o__Rhizobiales; f__Beijerinckiaceae; g__FFCH5858	0.01191	0.003274	0.002874	0.002422	0.006568	0.006731	9.13433	0.01039	0.04682
d__Bacteria; k__norank_d__Bacteria; p__Proteobacteria; c__Gammaproteobacteria; o__Gammaproteobacteria_Incertae_Sedis; f__unclassified_o__Gammaproteobacteria_Incertae_Sedis; g__Candidatus_Ovatusbacter	0.01026	0.003626	0.01929	0.00288	0.02258	0.01489	9.00786	0.01107	0.04963
d__Bacteria; k__norank_d__Bacteria; p__Firmicutes; c__Clostridia; o__Clostridiales; f__Clostridiaceae; g__Clostridium_sensu_stricto_8	0.005747	0.002983	0.001642	0.001272	0.006979	0.003274	8.91063	0.01162	0.05164
d__Bacteria; k__norank_d__Bacteria; p__Actinobacteriota; c__Actinobacteria; o__Pseudonocardiales; f__Pseudonocardiaceae; g__Crossiella	0.1215	0.04245	0.1634	0.06061	0.2463	0.04515	8.90854	0.01163	0.05164
d__Bacteria; k__norank_d__Bacteria; p__Proteobacteria; c__Alphaproteobacteria; o__Acetobacterales; f__Acetobacteraceae; g__Acidicaldus	0.0078	0.005264	0.006979	0.005028	0.02094	0.007905	8.87798	0.01181	0.05188
d__Bacteria; k__norank_d__Bacteria; p__Bacteroidota; c__Bacteroidia; o__Bacteroidetes_VC2.1_Bac22; f__norank_o__Bacteroidetes_VC2.1_Bac22; g__norank_f__norank_o__Bacteroidetes_VC2.1_Bac22	0	0	0.003695	0.003395	0.0008211	0.001272	8.877	0.01181	0.05188
d__Bacteria; k__norank_d__Bacteria; p__Actinobacteriota; c__Actinobacteria; o__Frankiales; f__Geodermatophilaceae; g__Blastococcus	0.1063	0.01745	0.05994	0.009934	0.07554	0.02858	8.86957	0.01186	0.05188
d__Bacteria; k__norank_d__Bacteria; p__Chloroflexi; c__KD4-96; o__norank_c__KD4-96; f__norank_o__norank_c__KD4-96; g__norank_f__norank_o__norank_c__KD4-96	1.82	0.3996	1.062	0.3084	1.611	0.2692	8.84211	0.01202	0.05235
d__Bacteria; k__norank_d__Bacteria; p__Proteobacteria; c__Alphaproteobacteria; o__Micavibrionales; f__Micavibrionaceae; g__norank_f__Micavibrionaceae	0.01108	0.005983	0.02751	0.009005	0.01806	0.006909	8.81252	0.0122	0.05274
d__Bacteria; k__norank_d__Bacteria; p__Firmicutes; c__Bacilli; o__Thermoactinomycetales; f__Thermoactinomycetaceae; g__unclassified_f__Thermoactinomycetaceae	0.01314	0.007251	0.01601	0.005983	0.002463	0.003816	8.80784	0.01223	0.05274
d__Bacteria; k__norank_d__Bacteria; p__Firmicutes; c__Clostridia; o__Oscillospirales; f__Ruminococcaceae; g__Candidatus_Soleaferrea	0.02012	0.008007	0.02012	0.01106	0.04023	0.008485	8.76746	0.01248	0.05333
d__Bacteria; k__norank_d__Bacteria; p__Actinobacteriota; c__Acidimicrobiia; o__Microtrichales; f__Ilumatobacteraceae; g__norank_f__Ilumatobacteraceae	0.2787	0.04787	0.2258	0.01999	0.1901	0.04079	8.75784	0.01254	0.05333
d__Bacteria; k__norank_d__Bacteria; p__WS2; c__norank_p__WS2; o__norank_c__norank_p__WS2; f__norank_o__norank_c__norank_p__WS2; g__norank_f__norank_o__norank_c__norank_p__WS2	0.02258	0.01221	0.005747	0.006166	0.01765	0.01221	8.75704	0.01254	0.05333
d__Bacteria; k__norank_d__Bacteria; p__Myxococcota; c__Myxococcia; o__Myxococcales; f__Myxococcaceae; g__KD3-10	0.0078	0.003946	0.002053	0.001854	0.006979	0.00288	8.68661	0.01299	0.05477
d__Bacteria; k__norank_d__Bacteria; p__Firmicutes; c__Bacilli; o__Paenibacillales; f__Paenibacillaceae; g__Paenibacillus	0.8999	0.09846	0.9262	0.08382	0.7685	0.04379	8.68459	0.01301	0.05477
d__Bacteria; k__norank_d__Bacteria; p__Bacteroidota; c__Bacteroidia; o__Chitinophagales; f__Chitinophagaceae; g__UTBCD1	0.01232	0.006423	0.004105	0.002983	0.01601	0.006746	8.65395	0.01321	0.05536
d__Bacteria; k__norank_d__Bacteria; p__Actinobacteriota; c__Actinobacteria; o__Corynebacteriales; f__Nocardiaceae; g__Rhodococcus	0.09812	0.01448	0.05214	0.03082	0.07102	0.01241	8.62306	0.01341	0.05589
d__Bacteria; k__norank_d__Bacteria; p__Verrucomicrobiota; c__Verrucomicrobiae; o__Chthoniobacterales; f__Chthoniobacteraceae; g__LD29	0.002463	0.004926	0.0004105	0.001006	0.004105	0.001272	8.6162	0.01346	0.05589
d__Bacteria; k__norank_d__Bacteria; p__Firmicutes; c__Clostridia; o__Christensenellales; f__Christensenellaceae; g__Christensenellaceae_R-7_group	0.006568	0.004844	0.001642	0.002011	0.009853	0.004122	8.5756	0.01374	0.05658
d__Bacteria; k__norank_d__Bacteria; p__Firmicutes; c__Clostridia; o__Peptostreptococcales-Tissierellales; f__Peptostreptococcaceae; g__Romboutsia	0.07472	0.01328	0.04105	0.01064	0.08128	0.06361	8.57333	0.01375	0.05658
d__Bacteria; k__norank_d__Bacteria; p__Acidobacteriota; c__Acidobacteriae; o__Bryobacterales; f__Bryobacteraceae; g__Bryobacter	0.6318	0.07696	0.8116	0.07756	0.6716	0.08277	8.56147	0.01383	0.05663
d__Bacteria; k__norank_d__Bacteria; p__Proteobacteria; c__Alphaproteobacteria; o__Rhizobiales; f__Rhizobiales_Incertae_Sedis; g__norank_f__Rhizobiales_Incertae_Sedis	0.02176	0.01317	0.02012	0.006865	0.005747	0.005088	8.55324	0.01389	0.05663
d__Bacteria; k__norank_d__Bacteria; p__Firmicutes; c__Bacilli; o__Bacillales; f__unclassified_o__Bacillales; g__unclassified_o__Bacillales	0.001232	0.001349	0.0008211	0.001272	0.004926	0.003816	8.5308	0.01405	0.05701
d__Bacteria; k__norank_d__Bacteria; p__Actinobacteriota; c__Actinobacteria; o__Pseudonocardiales; f__Pseudonocardiaceae; g__Actinomycetospora	0.0156	0.005321	0.01067	0.003365	0.006158	0.004608	8.5	0.01426	0.05738
d__Bacteria; k__norank_d__Bacteria; p__Bacteroidota; c__Bacteroidia; o__Chitinophagales; f__Chitinophagaceae; g__Flavitalea	0.0234	0.008778	0.01396	0.003708	0.009032	0.004844	8.49396	0.01431	0.05738
d__Bacteria; k__norank_d__Bacteria; p__Bacteroidota; c__Bacteroidia; o__Cytophagales; f__Spirosomaceae; g__Dyadobacter	0.006158	0.003395	0.001232	0.002061	0.009853	0.006231	8.49088	0.01433	0.05738
d__Bacteria; k__norank_d__Bacteria; p__Acidobacteriota; c__Holophagae; o__Holophagales; f__Holophagaceae; g__Holophaga	0.06938	0.0193	0.03572	0.02684	0.02299	0.007737	8.46753	0.0145	0.0578
d__Bacteria; k__norank_d__Bacteria; p__Actinobacteriota; c__Acidimicrobiia; o__IMCC26256; f__norank_o__IMCC26256; g__norank_f__norank_o__IMCC26256	2.451	0.2122	2.545	0.2497	2.213	0.0684	8.43268	0.01475	0.05855
d__Bacteria; k__norank_d__Bacteria; p__Actinobacteriota; c__Actinobacteria; o__Streptosporangiales; f__Thermomonosporaceae; g__Actinocorallia	0.02504	0.007376	0.01026	0.003626	0.01519	0.007854	8.42015	0.01485	0.05866
d__Bacteria; k__norank_d__Bacteria; p__Desulfobacterota; c__Desulfuromonadia; o__Geobacterales; f__Geobacteraceae; g__Geobacter	0.003695	0.002583	0.0004105	0.001006	0.0004105	0.001006	8.39634	0.01502	0.05892
d__Bacteria; k__norank_d__Bacteria; p__Proteobacteria; c__Gammaproteobacteria; o__PLTA13; f__norank_o__PLTA13; g__norank_f__norank_o__PLTA13	0.009032	0.003708	0.004105	0.002544	0.002053	0.00288	8.38534	0.01511	0.05892
d__Bacteria; k__norank_d__Bacteria; p__Verrucomicrobiota; c__Chlamydiae; o__Chlamydiales; f__Parachlamydiaceae; g__Candidatus_Metachlamydia	0.0004105	0.001006	0.0004105	0.001006	0.004516	0.003626	8.38498	0.01511	0.05892
d__Bacteria; k__norank_d__Bacteria; p__Proteobacteria; c__Gammaproteobacteria; o__Burkholderiales; f__Alcaligenaceae; g__Paralcaligenes	0.02299	0.005544	0.006979	0.004243	0.02012	0.01073	8.3763	0.01517	0.05892
d__Bacteria; k__norank_d__Bacteria; p__Proteobacteria; c__Gammaproteobacteria; o__unclassified_c__Gammaproteobacteria; f__unclassified_c__Gammaproteobacteria; g__unclassified_c__Gammaproteobacteria	0.06035	0.0154	0.05173	0.02311	0.08826	0.01406	8.35026	0.01537	0.05944
d__Bacteria; k__norank_d__Bacteria; p__Proteobacteria; c__Gammaproteobacteria; o__Burkholderiales; f__Comamonadaceae; g__Comamonas	0.03243	0.01448	0.01601	0.005563	0.02709	0.004122	8.33878	0.01546	0.05945
d__Bacteria; k__norank_d__Bacteria; p__Proteobacteria; c__Alphaproteobacteria; o__Rhizobiales; f__Hyphomicrobiaceae; g__unclassified_f__Hyphomicrobiaceae	0.01888	0.008627	0.005747	0.003708	0.01355	0.007592	8.32532	0.01557	0.05945
d__Bacteria; k__norank_d__Bacteria; p__Planctomycetota; c__Planctomycetes; o__Gemmatales; f__Gemmataceae; g__norank_f__Gemmataceae	0.6043	0.2249	0.7558	0.2957	0.3494	0.06004	8.31579	0.01564	0.05945
d__Bacteria; k__norank_d__Bacteria; p__Bacteroidota; c__Bacteroidia; o__Cytophagales; f__Microscillaceae; g__norank_f__Microscillaceae	0.07225	0.01867	0.1359	0.07826	0.0624	0.02082	8.31579	0.01564	0.05945
d__Bacteria; k__norank_d__Bacteria; p__Proteobacteria; c__Alphaproteobacteria; o__Acetobacterales; f__Acetobacteraceae; g__unclassified_f__Acetobacteraceae	0.1305	0.0134	0.1367	0.03044	0.1728	0.01866	8.26193	0.01607	0.06081
d__Bacteria; k__norank_d__Bacteria; p__Firmicutes; c__Clostridia; o__Lachnospirales; f__Lachnospiraceae; g__unclassified_f__Lachnospiraceae	0.02217	0.008095	0.008211	0.005544	0.02422	0.0138	8.24644	0.01619	0.06103
d__Bacteria; k__norank_d__Bacteria; p__Planctomycetota; c__Planctomycetes; o__norank_c__Planctomycetes; f__norank_o__norank_c__Planctomycetes; g__norank_f__norank_o__norank_c__Planctomycetes	0.001232	0.001349	0.004516	0.002422	0.0008211	0.002011	8.19261	0.01663	0.06229
d__Bacteria; k__norank_d__Bacteria; p__Proteobacteria; c__Alphaproteobacteria; o__Rhizobiales; f__norank_o__Rhizobiales; g__norank_f__norank_o__Rhizobiales	0.03818	0.009183	0.01971	0.006231	0.02627	0.01109	8.18486	0.0167	0.06229
d__Bacteria; k__norank_d__Bacteria; p__Latescibacterota; c__Latescibacteria; o__Latescibacterales; f__Latescibacteraceae; g__norank_f__Latescibacteraceae	0.01067	0.008485	0.004105	0.003708	0.01149	0.002011	8.17953	0.01674	0.06229
d__Bacteria; k__norank_d__Bacteria; p__Acidobacteriota; c__Acidobacteriae; o__unclassified_c__Acidobacteriae; f__unclassified_c__Acidobacteriae; g__unclassified_c__Acidobacteriae	0.004926	0.004406	0.01478	0.007471	0.003284	0.004313	8.17227	0.0168	0.06229
d__Bacteria; k__norank_d__Bacteria; p__Actinobacteriota; c__Thermoleophilia; o__Solirubrobacterales; f__unclassified_o__Solirubrobacterales; g__unclassified_o__Solirubrobacterales	0.01601	0.009572	0.006979	0.008007	0.02915	0.01457	8.12851	0.01718	0.06335
d__Bacteria; k__norank_d__Bacteria; p__Actinobacteriota; c__Actinobacteria; o__Micrococcales; f__Microbacteriaceae; g__Leifsonia	0.2381	0.01718	0.1815	0.02638	0.225	0.0251	8.11577	0.01729	0.06335
d__Bacteria; k__norank_d__Bacteria; p__Proteobacteria; c__Gammaproteobacteria; o__Enterobacterales; f__Erwiniaceae; g__Pantoea	0.004926	0.002698	0.0004105	0.001006	0.001232	0.002061	8.11364	0.0173	0.06335
d__Bacteria; k__norank_d__Bacteria; p__Firmicutes; c__unclassified_p__Firmicutes; o__unclassified_p__Firmicutes; f__unclassified_p__Firmicutes; g__unclassified_p__Firmicutes	0.01149	0.005321	0.006568	0.003708	0.01888	0.01098	8.07351	0.01765	0.06408
d__Bacteria; k__norank_d__Bacteria; p__Gemmatimonadota; c__S0134_terrestrial_group; o__norank_c__S0134_terrestrial_group; f__norank_o__norank_c__S0134_terrestrial_group; g__norank_f__norank_o__norank_c__S0134_terrestrial_group	0.04023	0.02447	0.02053	0.01141	0.04393	0.009529	8.06865	0.0177	0.06408
d__Bacteria; k__norank_d__Bacteria; p__Proteobacteria; c__Alphaproteobacteria; o__Sphingomonadales; f__Sphingomonadaceae; g__Sphingobium	0.05378	0.01885	0.02668	0.01201	0.04762	0.006548	8.0666	0.01772	0.06408
d__Bacteria; k__norank_d__Bacteria; p__Armatimonadota; c__Chthonomonadetes; o__Chthonomonadales; f__norank_o__Chthonomonadales; g__norank_f__norank_o__Chthonomonadales	0.01355	0.008497	0.01314	0.006909	0.003284	0.002544	8.03571	0.01799	0.06471
d__Bacteria; k__norank_d__Bacteria; p__Bacteroidota; c__Bacteroidia; o__Chitinophagales; f__Chitinophagaceae; g__Edaphobaculum	0.009853	0.004406	0.02217	0.009975	0.02012	0.006312	8.03075	0.01804	0.06471
d__Bacteria; k__norank_d__Bacteria; p__Proteobacteria; c__Alphaproteobacteria; o__Rhizobiales; f__Rhizobiaceae; g__norank_f__Rhizobiaceae	0.02874	0.007737	0.01437	0.009005	0.02176	0.004243	7.99774	0.01834	0.06553
d__Bacteria; k__norank_d__Bacteria; p__Proteobacteria; c__Alphaproteobacteria; o__Rhizobiales; f__Beijerinckiaceae; g__Microvirga	0.07595	0.008592	0.02504	0.007539	0.03366	0.03071	7.96618	0.01863	0.06631
d__Bacteria; k__norank_d__Bacteria; p__Proteobacteria; c__Alphaproteobacteria; o__Micropepsales; f__Micropepsaceae; g__Micropepsis	0.02997	0.009781	0.01149	0.006166	0.03038	0.01006	7.95218	0.01876	0.06633
d__Bacteria; k__norank_d__Bacteria; p__Actinobacteriota; c__Actinobacteria; o__Micrococcales; f__Intrasporangiaceae; g__Phycicoccus	0.3108	0.1149	0.3095	0.05763	0.1769	0.0353	7.94972	0.01878	0.06633
d__Bacteria; k__norank_d__Bacteria; p__Actinobacteriota; c__Actinobacteria; o__Micrococcales; f__Microbacteriaceae; g__Humibacter	0.002874	0.004781	0.0004105	0.001006	0.004516	0.002422	7.91264	0.01913	0.06727
d__Bacteria; k__norank_d__Bacteria; p__Planctomycetota; c__Planctomycetes; o__Isosphaerales; f__Isosphaeraceae; g__unclassified_f__Isosphaeraceae	0.1839	0.07106	0.1991	0.0925	0.09565	0.03236	7.90582	0.0192	0.06727
d__Bacteria; k__norank_d__Bacteria; p__Bacteroidota; c__Bacteroidia; o__Sphingobacteriales; f__CWT_CU03-E12; g__norank_f__CWT_CU03-E12	0.004516	0.002422	0.002053	0.001854	0.009442	0.006117	7.83555	0.01989	0.06931
d__Bacteria; k__norank_d__Bacteria; p__Gemmatimonadota; c__Gemmatimonadetes; o__Gemmatimonadales; f__Gemmatimonadaceae; g__Roseisolibacter	0.02668	0.01149	0.03284	0.01586	0.01149	0.005966	7.83057	0.01993	0.06931
d__Bacteria; k__norank_d__Bacteria; p__Cyanobacteria; c__Cyanobacteriia; o__Chloroplast; f__norank_o__Chloroplast; g__norank_f__norank_o__Chloroplast	0.1182	0.1214	0.04557	0.01204	0.0895	0.0493	7.77916	0.02045	0.07084
d__Bacteria; k__norank_d__Bacteria; p__Actinobacteriota; c__Actinobacteria; o__Frankiales; f__Frankiaceae; g__Frankia	0.02833	0.006563	0.02463	0.009476	0.01437	0.006501	7.77007	0.02055	0.07089
d__Bacteria; k__norank_d__Bacteria; p__Proteobacteria; c__Gammaproteobacteria; o__Burkholderiales; f__Methylophilaceae; g__unclassified_f__Methylophilaceae	0.006979	0.004243	0.002053	0.002422	0.006979	0.002422	7.74068	0.02085	0.07147
d__Bacteria; k__norank_d__Bacteria; p__Proteobacteria; c__Alphaproteobacteria; o__Acetobacterales; f__Acetobacteraceae; g__Acidiphilium	0.03079	0.004337	0.03284	0.01203	0.01847	0.005777	7.73832	0.02088	0.07147
d__Bacteria; k__norank_d__Bacteria; p__Actinobacteriota; c__Thermoleophilia; o__Solirubrobacterales; f__Solirubrobacteraceae; g__Solirubrobacter	0.4565	0.05691	0.3551	0.1173	0.5583	0.1179	7.68421	0.02145	0.07315
d__Bacteria; k__norank_d__Bacteria; p__Proteobacteria; c__Alphaproteobacteria; o__Rickettsiales; f__Rickettsiaceae; g__unclassified_f__Rickettsiaceae	0.0008211	0.001272	0.001232	0.002061	0.004105	0.002011	7.66608	0.02164	0.07332
d__Bacteria; k__norank_d__Bacteria; p__Actinobacteriota; c__Actinobacteria; o__Pseudonocardiales; f__Pseudonocardiaceae; g__Lechevalieria	0.002874	0.003626	0.006158	0.002583	0.0008211	0.001272	7.66461	0.02166	0.07332
d__Bacteria; k__norank_d__Bacteria; p__Proteobacteria; c__Gammaproteobacteria; o__Gammaproteobacteria_Incertae_Sedis; f__unclassified_o__Gammaproteobacteria_Incertae_Sedis; g__Acidibacter	0.7808	0.105	0.6105	0.08788	0.7057	0.07041	7.64824	0.02184	0.07336
d__Bacteria; k__norank_d__Bacteria; p__Proteobacteria; c__Alphaproteobacteria; o__Sphingomonadales; f__Sphingomonadaceae; g__Ellin6055	0.2759	0.04314	0.2163	0.03827	0.1983	0.04701	7.64824	0.02184	0.07336
d__Bacteria; k__norank_d__Bacteria; p__Actinobacteriota; c__Actinobacteria; o__Streptosporangiales; f__Thermomonosporaceae; g__Actinomadura	0.08457	0.008485	0.08539	0.01152	0.05871	0.01839	7.61533	0.0222	0.0743
d__Bacteria; k__norank_d__Bacteria; p__Firmicutes; c__Clostridia; o__norank_c__Clostridia; f__Hungateiclostridiaceae; g__unclassified_f__Hungateiclostridiaceae	0.009442	0.005489	0.002874	0.003626	0.0156	0.009687	7.59235	0.02246	0.07488
d__Bacteria; k__norank_d__Bacteria; p__Elusimicrobiota; c__Elusimicrobia; o__MVP-88; f__norank_o__MVP-88; g__norank_f__norank_o__MVP-88	0.0004105	0.001006	0.004105	0.002544	0.005337	0.004243	7.58427	0.02255	0.07491
d__Bacteria; k__norank_d__Bacteria; p__Myxococcota; c__Polyangia; o__Blfdi19; f__norank_o__Blfdi19; g__norank_f__norank_o__Blfdi19	0.03572	0.01076	0.02545	0.005966	0.04434	0.01022	7.56744	0.02274	0.07503
d__Bacteria; k__norank_d__Bacteria; p__Bacteroidota; c__Bacteroidia; o__Chitinophagales; f__Chitinophagaceae; g__Parafilimonas	0.02094	0.01365	0.009032	0.005544	0.02874	0.01087	7.56635	0.02275	0.07503
d__Bacteria; k__norank_d__Bacteria; p__Actinobacteriota; c__Acidimicrobiia; o__Microtrichales; f__unclassified_o__Microtrichales; g__unclassified_o__Microtrichales	0.1823	0.03667	0.126	0.02405	0.1765	0.03662	7.49793	0.02354	0.07708
d__Bacteria; k__norank_d__Bacteria; p__Acidobacteriota; c__Subgroup_25; o__norank_c__Subgroup_25; f__norank_o__norank_c__Subgroup_25; g__norank_f__norank_o__norank_c__Subgroup_25	0.02668	0.01344	0.006158	0.00743	0.01519	0.0126	7.49775	0.02354	0.07708
d__Bacteria; k__norank_d__Bacteria; p__Actinobacteriota; c__Actinobacteria; o__Micromonosporales; f__Micromonosporaceae; g__Luedemannella	0.8732	0.0755	0.8404	0.2732	1.142	0.09628	7.45029	0.02411	0.07864
d__Bacteria; k__norank_d__Bacteria; p__Proteobacteria; c__Alphaproteobacteria; o__Elsterales; f__unclassified_o__Elsterales; g__unclassified_o__Elsterales	0.004105	0.004022	0.01191	0.005706	0.005747	0.002544	7.41444	0.02455	0.07977
d__Bacteria; k__norank_d__Bacteria; p__Proteobacteria; c__Alphaproteobacteria; o__Caulobacterales; f__Caulobacteraceae; g__Phenylobacterium	0.4516	0.05004	0.466	0.103	0.3613	0.04064	7.38012	0.02497	0.08086
d__Bacteria; k__norank_d__Bacteria; p__Proteobacteria; c__Gammaproteobacteria; o__Burkholderiales; f__Alcaligenaceae; g__Bordetella	0.002053	0.003946	0.001642	0.002983	0.00739	0.003483	7.35826	0.02524	0.08146
d__Bacteria; k__norank_d__Bacteria; p__Actinobacteriota; c__Actinobacteria; o__Streptosporangiales; f__Thermomonosporaceae; g__Thermomonospora	0.0008211	0.001272	0.005337	0.006117	0.0004105	0.001006	7.26245	0.02648	0.08515
d__Bacteria; k__norank_d__Bacteria; p__Proteobacteria; c__Gammaproteobacteria; o__Burkholderiales; f__Oxalobacteraceae; g__Undibacterium	0.004926	0.003816	0.0004105	0.001006	0.005747	0.005088	7.17799	0.02763	0.0885
d__Bacteria; k__norank_d__Bacteria; p__Bdellovibrionota; c__Oligoflexia; o__0319-6G20; f__norank_o__0319-6G20; g__norank_f__norank_o__0319-6G20	0.1203	0.0301	0.1129	0.03608	0.1564	0.02629	7.05688	0.02935	0.09369
d__Bacteria; k__norank_d__Bacteria; p__Planctomycetota; c__Planctomycetes; o__Isosphaerales; f__Isosphaeraceae; g__norank_f__Isosphaeraceae	0.1732	0.0675	0.2278	0.06211	0.1244	0.03091	7.04378	0.02954	0.09379
d__Bacteria; k__norank_d__Bacteria; p__Proteobacteria; c__Alphaproteobacteria; o__Acetobacterales; f__Acetobacteraceae; g__norank_f__Acetobacteraceae	0.4594	0.05837	0.5164	0.09798	0.5834	0.04795	7.0365	0.02965	0.09379
d__Bacteria; k__norank_d__Bacteria; p__Proteobacteria; c__Gammaproteobacteria; o__Xanthomonadales; f__Rhodanobacteraceae; g__Tahibacter	0.01191	0.005264	0.002874	0.003946	0.004926	0.005167	7.03355	0.0297	0.09379
d__Bacteria; k__norank_d__Bacteria; p__Firmicutes; c__Bacilli; o__Alicyclobacillales; f__Alicyclobacillaceae; g__Effusibacillus	0.001642	0.002011	0.005747	0.003708	0.0008211	0.001272	6.9784	0.03053	0.09577
d__Bacteria; k__norank_d__Bacteria; p__Chloroflexi; c__Ktedonobacteria; o__Ktedonobacterales; f__Ktedonobacteraceae; g__Ktedonobacter	0.1371	0.03828	0.1129	0.04843	0.07964	0.02325	6.97774	0.03054	0.09577
d__Bacteria; k__norank_d__Bacteria; p__Chloroflexi; c__Ktedonobacteria; o__Ktedonobacterales; f__Ktedonobacteraceae; g__Thermosporothrix	0.02258	0.008157	0.02874	0.008341	0.01396	0.007251	6.96165	0.03078	0.09587
d__Bacteria; k__norank_d__Bacteria; p__Firmicutes; c__Bacilli; o__Paenibacillales; f__Paenibacillaceae; g__Ammoniphilus	0.008621	0.008915	0.001642	0.002011	0.01149	0.007892	6.96165	0.03078	0.09587
d__Bacteria; k__norank_d__Bacteria; p__Hydrogenedentes; c__Hydrogenedentia; o__Hydrogenedentiales; f__Hydrogenedensaceae; g__norank_f__Hydrogenedensaceae	0	0	0.0004105	0.001006	0.002463	0.002698	6.94762	0.031	0.09621
d__Bacteria; k__norank_d__Bacteria; p__Proteobacteria; c__Gammaproteobacteria; o__Burkholderiales; f__A21b; g__norank_f__A21b	0.1141	0.02846	0.07595	0.01702	0.1137	0.02678	6.92462	0.03136	0.09669
d__Bacteria; k__norank_d__Bacteria; p__Acidobacteriota; c__Blastocatellia; o__DS-100; f__norank_o__DS-100; g__norank_f__norank_o__DS-100	0.01519	0.007698	0.003284	0.002011	0.0078	0.008007	6.91889	0.03145	0.09669
d__Bacteria; k__norank_d__Bacteria; p__Actinobacteriota; c__Acidimicrobiia; o__Microtrichales; f__Iamiaceae; g__Iamia	0.04639	0.02081	0.06568	0.01193	0.03325	0.01842	6.91251	0.03155	0.09669
d__Bacteria; k__norank_d__Bacteria; p__Proteobacteria; c__Alphaproteobacteria; o__Caulobacterales; f__Hyphomonadaceae; g__SWB02	0.1297	0.01594	0.1113	0.02609	0.1617	0.03433	6.90479	0.03167	0.09669
d__Bacteria; k__norank_d__Bacteria; p__Acidobacteriota; c__Acidobacteriae; o__norank_c__Acidobacteriae; f__norank_o__norank_c__Acidobacteriae; g__Paludibaculum	0.002463	0.002203	0.006979	0.004243	0.001642	0.002983	6.90275	0.0317	0.09669
d__Bacteria; k__norank_d__Bacteria; p__Firmicutes; c__Negativicutes; o__Veillonellales-Selenomonadales; f__Sporomusaceae; g__Sporomusa	0.0078	0.005915	0.001642	0.002011	0.006979	0.004781	6.89657	0.0318	0.09669
d__Bacteria; k__norank_d__Bacteria; p__Proteobacteria; c__Alphaproteobacteria; o__Dongiales; f__Dongiaceae; g__Dongia	0.08457	0.01675	0.06774	0.01174	0.1141	0.03383	6.88722	0.03195	0.09682
d__Bacteria; k__norank_d__Bacteria; p__Proteobacteria; c__Alphaproteobacteria; o__Rhizobiales; f__Beijerinckiaceae; g__norank_f__Beijerinckiaceae	0.03818	0.01076	0.0234	0.004047	0.03572	0.01194	6.80651	0.03326	0.1001
d__Bacteria; k__norank_d__Bacteria; p__Fusobacteriota; c__Fusobacteriia; o__Fusobacteriales; f__Leptotrichiaceae; g__norank_f__Leptotrichiaceae	0	0	0	0	0.001232	0.001349	6.8	0.03337	0.1001
d__Bacteria; k__norank_d__Bacteria; p__Bdellovibrionota; c__Bdellovibrionia; o__Bacteriovoracales; f__Bacteriovoracaceae; g__Bacteriovorax	0	0	0.001232	0.001349	0	0	6.8	0.03337	0.1001
d__Bacteria; k__norank_d__Bacteria; p__Firmicutes; c__Clostridia; o__Lachnospirales; f__Lachnospiraceae; g__Anaerosporobacter	0.002874	0.001854	0.0004105	0.001006	0.002874	0.001854	6.78394	0.03364	0.1006
d__Bacteria; k__norank_d__Bacteria; p__Proteobacteria; c__Gammaproteobacteria; o__Gammaproteobacteria_Incertae_Sedis; f__unclassified_o__Gammaproteobacteria_Incertae_Sedis; g__norank_f__unclassified	0.005747	0.003365	0.001642	0.002544	0.01191	0.009271	6.74661	0.03428	0.1021
d__Bacteria; k__norank_d__Bacteria; p__Gemmatimonadota; c__BD2-11_terrestrial_group; o__norank_c__BD2-11_terrestrial_group; f__norank_o__norank_c__BD2-11_terrestrial_group; g__norank_f__norank_o__norank_c__BD2-11_terrestrial_group	0.001232	0.002061	0.001642	0.001272	0.005337	0.00288	6.69755	0.03513	0.1043
d__Bacteria; k__norank_d__Bacteria; p__Proteobacteria; c__Gammaproteobacteria; o__Burkholderiales; f__Nitrosomonadaceae; g__GOUTA6	0.006979	0.007209	0.001642	0.002011	0.009032	0.004844	6.68948	0.03527	0.1044
d__Bacteria; k__norank_d__Bacteria; p__Proteobacteria; c__Alphaproteobacteria; o__Caulobacterales; f__Hyphomonadaceae; g__Hirschia	0.05583	0.008194	0.05008	0.01433	0.03654	0.01026	6.61607	0.03659	0.108
d__Bacteria; k__norank_d__Bacteria; p__Proteobacteria; c__Gammaproteobacteria; o__Xanthomonadales; f__Xanthomonadaceae; g__norank_f__Xanthomonadaceae	0.01067	0.005321	0.009442	0.005028	0.02422	0.01307	6.57643	0.03732	0.1098
d__Bacteria; k__norank_d__Bacteria; p__Actinobacteriota; c__Actinobacteria; o__unclassified_c__Actinobacteria; f__unclassified_c__Actinobacteria; g__unclassified_c__Actinobacteria	0.02627	0.02111	0.0702	0.02913	0.02956	0.01728	6.56511	0.03753	0.11
d__Bacteria; k__norank_d__Bacteria; p__Proteobacteria; c__Gammaproteobacteria; o__Pseudomonadales; f__Pseudomonadaceae; g__Pseudomonas	0.07102	0.01003	0.03982	0.03117	0.04926	0.0151	6.5473	0.03787	0.1106
d__Bacteria; k__norank_d__Bacteria; p__Verrucomicrobiota; c__Chlamydiae; o__Chlamydiales; f__Simkaniaceae; g__norank_f__Simkaniaceae	0.02176	0.01826	0.006979	0.007539	0.01519	0.007209	6.52847	0.03823	0.1113
d__Bacteria; k__norank_d__Bacteria; p__Proteobacteria; c__Gammaproteobacteria; o__Xanthomonadales; f__Xanthomonadaceae; g__unclassified_f__Xanthomonadaceae	0.01108	0.004337	0.002874	0.00288	0.003284	0.005759	6.5216	0.03836	0.1113
d__Bacteria; k__norank_d__Bacteria; p__Proteobacteria; c__Gammaproteobacteria; o__Legionellales; f__Legionellaceae; g__Legionella	0.1314	0.03225	0.08539	0.03489	0.1355	0.01707	6.50869	0.03861	0.1117
d__Bacteria; k__norank_d__Bacteria; p__Patescibacteria; c__Saccharimonadia; o__Saccharimonadales; f__S32; g__TM7	0.03407	0.01003	0.01929	0.008592	0.02012	0.007539	6.49355	0.0389	0.1122
d__Bacteria; k__norank_d__Bacteria; p__Verrucomicrobiota; c__Verrucomicrobiae; o__Methylacidiphilales; f__Methylacidiphilaceae; g__norank_f__Methylacidiphilaceae	0.0008211	0.001272	0.003695	0.003395	0	0	6.46903	0.03938	0.1132
d__Bacteria; k__norank_d__Bacteria; p__Actinobacteriota; c__Actinobacteria; o__Propionibacteriales; f__Nocardioidaceae; g__Kribbella	0.149	0.01919	0.1486	0.04665	0.1039	0.02189	6.46153	0.03953	0.1133
d__Bacteria; k__norank_d__Bacteria; p__Proteobacteria; c__Gammaproteobacteria; o__Burkholderiales; f__Nitrosomonadaceae; g__Nitrosomonas	0.002053	0.00288	0.005747	0.003708	0.001232	0.002061	6.45477	0.03966	0.1133
d__Bacteria; k__norank_d__Bacteria; p__Proteobacteria; c__Gammaproteobacteria; o__Burkholderiales; f__unclassified_o__Burkholderiales; g__unclassified_o__Burkholderiales	0.009853	0.007307	0.01314	0.006548	0.02422	0.00887	6.43155	0.04012	0.1143
d__Bacteria; k__norank_d__Bacteria; p__Firmicutes; c__Symbiobacteriia; o__Symbiobacteriales; f__Symbiobacteraceae; g__norank_f__Symbiobacteraceae	0.00739	0.007139	0.01519	0.006685	0.004105	0.002544	6.4093	0.04057	0.1152
d__Bacteria; k__norank_d__Bacteria; p__Planctomycetota; c__Planctomycetes; o__Gemmatales; f__Gemmataceae; g__unclassified_f__Gemmataceae	0.002053	0.001854	0.004105	0.003365	0.0004105	0.001006	6.40012	0.04076	0.1153
d__Bacteria; k__norank_d__Bacteria; p__Proteobacteria; c__Gammaproteobacteria; o__EC3; f__norank_o__EC3; g__norank_f__norank_o__EC3	0.002874	0.002422	0.0004105	0.001006	0.004516	0.003274	6.38235	0.04112	0.1158
d__Bacteria; k__norank_d__Bacteria; p__Bacteroidota; c__Bacteroidia; o__Sphingobacteriales; f__env.OPS_17; g__norank_f__env.OPS_17	0.02012	0.007854	0.05255	0.04237	0.03366	0.01753	6.38016	0.04117	0.1158
d__Bacteria; k__norank_d__Bacteria; p__Myxococcota; c__Polyangia; o__Nannocystales; f__Nannocystaceae; g__unclassified_f__Nannocystaceae	0.01683	0.006117	0.00739	0.004406	0.01314	0.007892	6.35335	0.04172	0.117
d__Bacteria; k__norank_d__Bacteria; p__Firmicutes; c__Bacilli; o__Bacillales; f__Planococcaceae; g__Sporosarcina	0.0004105	0.001006	0.001232	0.002061	0.01232	0.023	6.33734	0.04206	0.1175
d__Bacteria; k__norank_d__Bacteria; p__Dependentiae; c__Babeliae; o__Babeliales; f__unclassified_o__Babeliales; g__unclassified_o__Babeliales	0.01478	0.007307	0.008621	0.005108	0.02176	0.008449	6.30655	0.04271	0.119
d__Bacteria; k__norank_d__Bacteria; p__Myxococcota; c__Polyangia; o__Polyangiales; f__Polyangiaceae; g__unclassified_f__Polyangiaceae	0.03736	0.007209	0.01765	0.006501	0.03325	0.01524	6.25052	0.04393	0.122
d__Bacteria; k__norank_d__Bacteria; p__Proteobacteria; c__Alphaproteobacteria; o__Rhizobiales; f__Xanthobacteraceae; g__norank_f__Xanthobacteraceae	7.371	0.7215	7.254	0.6649	7.979	0.1888	6.23743	0.04421	0.1224
d__Bacteria; k__norank_d__Bacteria; p__Proteobacteria; c__Gammaproteobacteria; o__Burkholderiales; f__TRA3-20; g__norank_f__TRA3-20	0.07964	0.02525	0.06938	0.01317	0.09647	0.01073	6.23156	0.04434	0.1224
d__Bacteria; k__norank_d__Bacteria; p__Myxococcota; c__Myxococcia; o__Myxococcales; f__Myxococcaceae; g__Aggregicoccus	0.002874	0.003946	0.0004105	0.001006	0.006979	0.006117	6.22459	0.0445	0.1224
d__Bacteria; k__norank_d__Bacteria; p__Myxococcota; c__Polyangia; o__Polyangiales; f__Polyangiaceae; g__Minicystis	0.07882	0.02113	0.05953	0.01026	0.08087	0.01003	6.19114	0.04525	0.1241
d__Bacteria; k__norank_d__Bacteria; p__Proteobacteria; c__Alphaproteobacteria; o__Rhizobiales; f__unclassified_o__Rhizobiales; g__unclassified_o__Rhizobiales	0.02833	0.002061	0.01806	0.006166	0.02012	0.007698	6.03662	0.04888	0.1334
d__Bacteria; k__norank_d__Bacteria; p__Actinobacteriota; c__Thermoleophilia; o__Gaiellales; f__Gaiellaceae; g__Gaiella	0.8206	0.07798	0.6975	0.07441	0.7094	0.08181	6.03509	0.04892	0.1334
d__Bacteria; k__norank_d__Bacteria; p__Bacteroidota; c__Bacteroidia; o__Sphingobacteriales; f__Sphingobacteriaceae; g__unclassified_f__Sphingobacteriaceae	0.001642	0.002011	0.003695	0.003395	0	0	6.02131	0.04926	0.1336
d__Bacteria; k__norank_d__Bacteria; p__Proteobacteria; c__Alphaproteobacteria; o__Reyranellales; f__Reyranellaceae; g__norank_f__Reyranellaceae	0.01888	0.0112	0.02751	0.01584	0.008211	0.00636	6.0201	0.04929	0.1336
d__Bacteria; k__norank_d__Bacteria; p__Firmicutes; c__Negativicutes; o__Veillonellales-Selenomonadales; f__Sporomusaceae; g__unclassified_f__Sporomusaceae	0.002874	0.004781	0.0008211	0.001272	0.005337	0.005915	6.00161	0.04975	0.1344

## Sheet: Supplementary Table 3
Supplementary Table 3 Biomarker fungi under three light intensity treatments from underforest experiment
taxon	mean	group	lda	pvalue
p__Ascomycota	5.66773	H	4.59574	0.0027539
p__Ascomycota.c__Archaeorhizomycetes	3.00547	H	2.5541	0.00332062
p__Ascomycota.c__Archaeorhizomycetes.o__Archaeorhizomycetales	2.88862	H	2.48596	0.0025523
p__Ascomycota.c__Archaeorhizomycetes.o__Archaeorhizomycetales.f__Archaeorhizomycetaceae	2.88862	H	2.48596	0.0025523
p__Ascomycota.c__Archaeorhizomycetes.o__Archaeorhizomycetales.f__Archaeorhizomycetaceae.g__Archaeorhizomyces	2.88862	H	2.48596	0.0025523
p__Ascomycota.c__Dothideomycetes	4.85884	H	4.2223	0.0025523
p__Ascomycota.c__Dothideomycetes.o__Acrospermales	2.67448	H	2.40434	0.00463431
p__Ascomycota.c__Dothideomycetes.o__Acrospermales.f__Acrospermales_fam_Incertae_sedis	2.67448	H	2.40434	0.00463431
p__Ascomycota.c__Dothideomycetes.o__Acrospermales.f__Acrospermales_fam_Incertae_sedis.g__Leptodiscella	2.67448	H	2.40434	0.00463431
p__Ascomycota.c__Dothideomycetes.o__Botryosphaeriales	2.47131	M	2.1743	0.0249705
p__Ascomycota.c__Dothideomycetes.o__Botryosphaeriales.f__Botryosphaeriaceae	2.47131	M	2.18962	0.0111415
p__Ascomycota.c__Dothideomycetes.o__Botryosphaeriales.f__Botryosphaeriaceae.g__Microdiplodia	2.43971	M	2.16808	0.0109358
p__Ascomycota.c__Dothideomycetes.o__Capnodiales	4.33364	L	3.66847	0.00552302
p__Ascomycota.c__Dothideomycetes.o__Capnodiales.f__Capnodiaceae	3.4074	H	2.93938	0.00290273
p__Ascomycota.c__Dothideomycetes.o__Capnodiales.f__Capnodiaceae.g__Antennariella	3.40696	H	2.93948	0.00290273
p__Ascomycota.c__Dothideomycetes.o__Capnodiales.f__Cladosporiaceae	3.84577	H	3.27955	0.00613609
p__Ascomycota.c__Dothideomycetes.o__Capnodiales.f__Cladosporiaceae.g__Cladosporium	3.84319	H	3.28333	0.00613609
p__Ascomycota.c__Dothideomycetes.o__Capnodiales.f__Mycosphaerellaceae	2.93555	M	2.51159	0.00233795
p__Ascomycota.c__Dothideomycetes.o__Capnodiales.f__Mycosphaerellaceae.g__Cercospora	2.76271	M	2.3697	0.0027539
p__Ascomycota.c__Dothideomycetes.o__Mytilinidales	2.51132	L	2.26505	0.0010568
p__Ascomycota.c__Dothideomycetes.o__Pleosporales	4.71042	H	4.20277	0.0025523
p__Ascomycota.c__Dothideomycetes.o__Pleosporales.f__Cucurbitariaceae	3.19038	H	2.75064	0.00309559
p__Ascomycota.c__Dothideomycetes.o__Pleosporales.f__Cucurbitariaceae.g__Pyrenochaeta	3.11684	H	2.65469	0.00309559
p__Ascomycota.c__Dothideomycetes.o__Pleosporales.f__Cucurbitariaceae.g__Pyrenochaetopsis	2.77234	M	2.52762	0.00444958
p__Ascomycota.c__Dothideomycetes.o__Pleosporales.f__Dictyosporiaceae.g__Pseudodictyosporium	2.92361	H	2.27942	0.0319225
p__Ascomycota.c__Dothideomycetes.o__Pleosporales.f__Didymellaceae	3.8218	H	3.05591	0.0112069
p__Ascomycota.c__Dothideomycetes.o__Pleosporales.f__Didymellaceae.g__Chaetasbolisia	2.7219	H	2.46721	0.00189411
p__Ascomycota.c__Dothideomycetes.o__Pleosporales.f__Didymellaceae.g__Paraboeremia	3.21444	L	2.86351	0.000760689
p__Ascomycota.c__Dothideomycetes.o__Pleosporales.f__Didymellaceae.g__Peyronellaea	2.71326	M	2.33138	0.0453399
p__Ascomycota.c__Dothideomycetes.o__Pleosporales.f__Didymellaceae.g__Phoma	3.66629	H	3.15758	0.00697856
p__Ascomycota.c__Dothideomycetes.o__Pleosporales.f__Didymosphaeriaceae	2.93028	H	2.46435	0.00167522
p__Ascomycota.c__Dothideomycetes.o__Pleosporales.f__Didymosphaeriaceae.g__Paraphaeosphaeria	2.55429	H	2.21947	0.0025523
p__Ascomycota.c__Dothideomycetes.o__Pleosporales.f__Leptosphaeriaceae.g__Plenodomus	1.77614	L	2.14851	0.0239217
p__Ascomycota.c__Dothideomycetes.o__Pleosporales.f__Lophiotremataceae	2.22732	M	2.06613	0.0422673
p__Ascomycota.c__Dothideomycetes.o__Pleosporales.f__Lophiotremataceae.g__Lophiotrema	2.22732	M	2.06613	0.0422673
p__Ascomycota.c__Dothideomycetes.o__Pleosporales.f__Melanommataceae	3.58202	L	2.90561	0.00168504
p__Ascomycota.c__Dothideomycetes.o__Pleosporales.f__Melanommataceae.g__Fusiconidium	2.43144	L	2.27094	0.00200126
p__Ascomycota.c__Dothideomycetes.o__Pleosporales.f__Melanommataceae.g__Pleotrichocladium	3.54635	L	2.89203	0.000511099
p__Ascomycota.c__Dothideomycetes.o__Pleosporales.f__Periconiaceae	2.91134	H	2.47867	0.00417128
p__Ascomycota.c__Dothideomycetes.o__Pleosporales.f__Periconiaceae.g__Periconia	2.91134	H	2.47867	0.00417128
p__Ascomycota.c__Dothideomycetes.o__Pleosporales.f__Phaeosphaeriaceae	3.60052	H	3.23855	0.000511099
p__Ascomycota.c__Dothideomycetes.o__Pleosporales.f__Phaeosphaeriaceae.g__Paraphoma	3.54248	H	3.19752	0.000911882
p__Ascomycota.c__Dothideomycetes.o__Pleosporales.f__Phaeosphaeriaceae.g__Phaeosphaeria	1.64486	H	2.02906	0.013083
p__Ascomycota.c__Dothideomycetes.o__Pleosporales.f__Pleomassariaceae.g__Tumularia	2.38289	M	2.16358	0.000580765
p__Ascomycota.c__Dothideomycetes.o__Pleosporales.f__Pleosporaceae	3.39305	H	3.02062	0.0027539
p__Ascomycota.c__Dothideomycetes.o__Pleosporales.f__Pleosporaceae.g__Alternaria	3.37058	H	3.03421	0.00126521
p__Ascomycota.c__Dothideomycetes.o__Pleosporales.f__Pleosporaceae.g__Hendersonia	2.28364	M	2.05811	0.00232337
p__Ascomycota.c__Dothideomycetes.o__Pleosporales.f__Pleosporales_fam_Incertae_sedis	3.01755	H	2.62886	0.00159865
p__Ascomycota.c__Dothideomycetes.o__Pleosporales.f__Pleosporales_fam_Incertae_sedis.g__Berkleasmium	2.06762	H	2.05068	0.00510424
p__Ascomycota.c__Dothideomycetes.o__Pleosporales.f__Pleosporales_fam_Incertae_sedis.g__Dokmaia	2.95097	H	2.56269	0.00233795
p__Ascomycota.c__Dothideomycetes.o__Pleosporales.f__Sporormiaceae	2.85216	M	2.30584	0.0145805
p__Ascomycota.c__Dothideomycetes.o__Pleosporales.f__Sporormiaceae.g__Preussia	2.71107	M	2.25811	0.0123783
p__Ascomycota.c__Dothideomycetes.o__Pleosporales.f__Sporormiaceae.g__Westerdykella	1.81235	L	2.11947	0.0486279
p__Ascomycota.c__Dothideomycetes.o__Pleosporales.f__Torulaceae	2.84898	H	2.44444	0.00322494
p__Ascomycota.c__Dothideomycetes.o__Pleosporales.f__Torulaceae.g__Dendryphion	2.79099	M	2.37159	0.00417128
p__Ascomycota.c__Dothideomycetes.o__Pleosporales.f__Torulaceae.g__Torula	2.54151	H	2.27131	0.00189411
p__Ascomycota.c__Dothideomycetes.o__Venturiales	3.71173	M	3.18322	0.00189411
p__Ascomycota.c__Dothideomycetes.o__Venturiales.f__Sympoventuriaceae	3.58759	M	3.10624	0.000511099
p__Ascomycota.c__Dothideomycetes.o__Venturiales.f__Sympoventuriaceae.g__Ochroconis	2.13041	L	2.35928	0.00081551
p__Ascomycota.c__Dothideomycetes.o__Venturiales.f__Sympoventuriaceae.g__Pseudosigmoidea	3.57667	M	3.11866	0.000511099
p__Ascomycota.c__Dothideomycetes.o__Venturiales.f__Sympoventuriaceae.g__Scolecobasidium	2.19256	H	2.14799	0.0014334
p__Ascomycota.c__Dothideomycetes.o__Venturiales.f__Venturiaceae	3.09474	M	2.72381	0.000911882
p__Ascomycota.c__Dothideomycetes.o__Venturiales.f__Venturiaceae.g__Protoventuria	3.01971	M	2.68301	0.00108042
p__Ascomycota.c__Dothideomycetes.o__Venturiales.f__Venturiaceae.g__Pseudoanungitea	1.4558	L	2.51331	0.00875544
p__Ascomycota.c__Eurotiomycetes	5.14959	L	4.43496	0.00233795
p__Ascomycota.c__Eurotiomycetes.o__Chaetothyriales	4.77076	L	3.93047	0.00206777
p__Ascomycota.c__Eurotiomycetes.o__Chaetothyriales.f__Chaetothyriaceae	2.78916	M	2.53668	0.0162517
p__Ascomycota.c__Eurotiomycetes.o__Chaetothyriales.f__Chaetothyriaceae.g__Camptophora	2.78916	M	2.53663	0.0162517
p__Ascomycota.c__Eurotiomycetes.o__Chaetothyriales.f__Chaetothyriales_fam_Incertae_sedis	2.39213	M	2.15419	0.0276345
p__Ascomycota.c__Eurotiomycetes.o__Chaetothyriales.f__Chaetothyriales_fam_Incertae_sedis.g__Neophaeococcomyces	1.66968	M	2.26671	0.0301102
p__Ascomycota.c__Eurotiomycetes.o__Chaetothyriales.f__Cyphellophoraceae	3.1508	M	2.75087	0.00233795
p__Ascomycota.c__Eurotiomycetes.o__Chaetothyriales.f__Cyphellophoraceae.g__Cyphellophora	3.1508	M	2.75087	0.00233795
p__Ascomycota.c__Eurotiomycetes.o__Chaetothyriales.f__Herpotrichiellaceae	4.70733	L	3.84249	0.00115896
p__Ascomycota.c__Eurotiomycetes.o__Chaetothyriales.f__Herpotrichiellaceae.g__Cladophialophora	4.38163	L	3.70024	0.00339922
p__Ascomycota.c__Eurotiomycetes.o__Chaetothyriales.f__Herpotrichiellaceae.g__Exophiala	4.37947	L	3.45391	0.00309559
p__Ascomycota.c__Eurotiomycetes.o__Chaetothyriales.f__Herpotrichiellaceae.g__Minimelanolocus	3.31093	M	2.97769	0.000627185
p__Ascomycota.c__Eurotiomycetes.o__Chaetothyriales.f__Herpotrichiellaceae.g__Rhinocladiella	2.21375	M	2.00981	0.0380442
p__Ascomycota.c__Eurotiomycetes.o__Chaetothyriales.f__Herpotrichiellaceae.g__Veronaea	2.71326	M	2.37985	0.00108042
p__Ascomycota.c__Eurotiomycetes.o__Chaetothyriales.f__Trichomeriaceae	3.64715	L	2.96941	0.0445514
p__Ascomycota.c__Eurotiomycetes.o__Chaetothyriales.f__Trichomeriaceae.g__Knufia	3.62526	L	3.1448	0.00108042
p__Ascomycota.c__Eurotiomycetes.o__Chaetothyriales.f__Trichomeriaceae.g__Trichomerium	2.6266	M	2.21213	0.017581
p__Ascomycota.c__Eurotiomycetes.o__Eurotiales	4.86035	L	4.3505	0.000511099
p__Ascomycota.c__Eurotiomycetes.o__Eurotiales.f__Aspergillaceae	4.56384	L	3.8477	0.00412278
p__Ascomycota.c__Eurotiomycetes.o__Eurotiales.f__Aspergillaceae.g__Neosartorya	2.3175	L	2.10005	0.00149755
p__Ascomycota.c__Eurotiomycetes.o__Eurotiales.f__Aspergillaceae.g__Penicillium	4.51205	L	3.71724	0.0112069
p__Ascomycota.c__Eurotiomycetes.o__Eurotiales.f__Trichocomaceae	4.5546	L	4.18694	0.000511099
p__Ascomycota.c__Eurotiomycetes.o__Eurotiales.f__Trichocomaceae.g__Sagenomella	4.43211	L	4.10431	0.000511099
p__Ascomycota.c__Eurotiomycetes.o__Eurotiales.f__Trichocomaceae.g__Talaromyces	4.02154	H	3.55701	0.000911882
p__Ascomycota.c__Eurotiomycetes.o__Onygenales	3.81839	M	3.40821	0.0021167
p__Ascomycota.c__Eurotiomycetes.o__Onygenales.f__Arthrodermataceae	1.19256	M	2.27187	0.0181444
p__Ascomycota.c__Eurotiomycetes.o__Onygenales.f__Arthrodermataceae.g__Arthroderma	1.19256	M	2.26847	0.0181444
p__Ascomycota.c__Eurotiomycetes.o__Onygenales.f__Gymnoascaceae	3.06955	H	2.71379	0.0025523
p__Ascomycota.c__Eurotiomycetes.o__Onygenales.f__Gymnoascaceae.g__Leucothecium	3.06665	H	2.71368	0.00167522
p__Ascomycota.c__Eurotiomycetes.o__Onygenales.f__Onygenaceae	3.75565	M	3.35031	0.0024643
p__Ascomycota.c__Eurotiomycetes.o__Onygenales.f__Onygenaceae.g__Auxarthron	3.62285	M	3.1963	0.0179971
p__Ascomycota.c__Eurotiomycetes.o__Onygenales.f__Onygenaceae.g__Myriodontium	3.17104	M	2.82644	0.000511099
p__Ascomycota.c__Geoglossomycetes	1.73663	H	2.18704	0.010817
p__Ascomycota.c__Geoglossomycetes.o__Geoglossales	1.73663	H	2.19232	0.010817
p__Ascomycota.c__Geoglossomycetes.o__Geoglossales.f__Geoglossaceae	1.73663	H	2.18906	0.010817
p__Ascomycota.c__Geoglossomycetes.o__Geoglossales.f__Geoglossaceae.g__Maasoglossum	1.73663	H	2.20661	0.010817
p__Ascomycota.c__Lecanoromycetes	3.12368	H	2.62147	0.00126521
p__Ascomycota.c__Lecanoromycetes.o__Peltigerales	3.06858	H	2.67387	0.00126521
p__Ascomycota.c__Lecanoromycetes.o__Peltigerales.f__Pannariaceae	3.06858	H	2.67387	0.00126521
p__Ascomycota.c__Lecanoromycetes.o__Peltigerales.f__Pannariaceae.g__Pectenia	3.06858	H	2.67387	0.00126521
p__Ascomycota.c__Leotiomycetes.o__Erysiphales	1.89153	H	2.16646	0.0259661
p__Ascomycota.c__Leotiomycetes.o__Erysiphales.f__Erysiphaceae	1.89153	H	2.15751	0.0259661
p__Ascomycota.c__Leotiomycetes.o__Erysiphales.f__Erysiphaceae.g__Erysiphe	1.82938	H	2.04679	0.0109768
p__Ascomycota.c__Leotiomycetes.o__Helotiales.f__Chaetomellaceae	1.61853	H	2.19048	0.0139136
p__Ascomycota.c__Leotiomycetes.o__Helotiales.f__Chaetomellaceae.g__Pilidium	1.61853	H	2.2064	0.0139136
p__Ascomycota.c__Leotiomycetes.o__Helotiales.f__Dermateaceae.g__Neofabraea	1.5905	M	2.15828	0.0454882
p__Ascomycota.c__Leotiomycetes.o__Helotiales.f__Helotiaceae	3.69816	H	3.05596	0.0297591
p__Ascomycota.c__Leotiomycetes.o__Helotiales.f__Helotiaceae.g__Articulospora	2.32289	M	2.0303	0.0153732
p__Ascomycota.c__Leotiomycetes.o__Helotiales.f__Helotiaceae.g__Glarea	2.38289	H	2.02707	0.0222143
p__Ascomycota.c__Leotiomycetes.o__Helotiales.f__Helotiaceae.g__Hymenoscyphus	2.73038	H	2.33831	0.00463431
p__Ascomycota.c__Leotiomycetes.o__Helotiales.f__Helotiaceae.g__Infundichalara	3.50853	H	2.9726	0.00135719
p__Ascomycota.c__Leotiomycetes.o__Helotiales.f__Helotiales_fam_Incertae_sedis.g__Cadophora	3.51992	M	3.12031	0.00293687
p__Ascomycota.c__Leotiomycetes.o__Helotiales.f__Helotiales_fam_Incertae_sedis.g__Leohumicola	2.45183	L	2.22566	0.007708
p__Ascomycota.c__Leotiomycetes.o__Helotiales.f__Helotiales_fam_Incertae_sedis.g__Mycoarthris	3.34075	L	2.96636	0.00140566
p__Ascomycota.c__Leotiomycetes.o__Helotiales.f__Helotiales_fam_Incertae_sedis.g__Roesleria	2.17784	H	2.1831	0.000985309
p__Ascomycota.c__Leotiomycetes.o__Helotiales.f__Helotiales_fam_Incertae_sedis.g__Spirosphaera	2.3175	H	2.16719	0.00162105
p__Ascomycota.c__Leotiomycetes.o__Helotiales.f__Helotiales_fam_Incertae_sedis.g__Xenochalara	1.64486	L	2.38196	0.0177836
p__Ascomycota.c__Leotiomycetes.o__Helotiales.f__Helotiales_fam_Incertae_sedis.g__Xenopolyscytalum	2.97907	L	2.54284	0.0260139
p__Ascomycota.c__Leotiomycetes.o__Helotiales.f__Hyaloscyphaceae	4.38168	M	3.94193	0.000511099
p__Ascomycota.c__Leotiomycetes.o__Helotiales.f__Hyaloscyphaceae.g__Ciliolarina	2.56363	H	2.29047	0.0174794
p__Ascomycota.c__Leotiomycetes.o__Helotiales.f__Hyaloscyphaceae.g__Cistella	1.94589	L	2.2127	0.0161612
p__Ascomycota.c__Leotiomycetes.o__Helotiales.f__Hyaloscyphaceae.g__Gemmina	2.75683	H	2.36401	0.00513966
p__Ascomycota.c__Leotiomycetes.o__Helotiales.f__Hyaloscyphaceae.g__Pezizella	3.06955	H	2.65083	0.00146439
p__Ascomycota.c__Leotiomycetes.o__Helotiales.f__Leotiaceae	2.95599	M	2.41296	0.00233795
p__Ascomycota.c__Leotiomycetes.o__Helotiales.f__Leotiaceae.g__Alatospora	2.01647	L	2.14107	0.00877657
p__Ascomycota.c__Leotiomycetes.o__Helotiales.f__Leotiaceae.g__Gorgomyces	2.87979	M	2.46774	0.0011388
p__Ascomycota.c__Leotiomycetes.o__Helotiales.f__Myxotrichaceae	3.6008	L	3.13957	0.0027539
p__Ascomycota.c__Leotiomycetes.o__Helotiales.f__Myxotrichaceae.g__Myxotrichum	2.19974	H	2.08668	0.00258972
p__Ascomycota.c__Leotiomycetes.o__Helotiales.f__Myxotrichaceae.g__Oidiodendron	3.59938	L	3.14105	0.0025523
p__Ascomycota.c__Leotiomycetes.o__Helotiales.f__Sclerotiniaceae	2.41441	M	2.14302	0.00293687
p__Ascomycota.c__Leotiomycetes.o__Helotiales.f__Sclerotiniaceae.g__Botrytis	2.41441	M	2.14302	0.00293687
p__Ascomycota.c__Leotiomycetes.o__Helotiales.f__Vibrisseaceae	3.53068	L	3.13692	0.0025523
p__Ascomycota.c__Leotiomycetes.o__Helotiales.f__Vibrisseaceae.g__Phialocephala	3.53068	L	3.13692	0.0025523
p__Ascomycota.c__Leotiomycetes.o__Phacidiales	3.01429	M	2.60806	0.00422383
p__Ascomycota.c__Leotiomycetes.o__Phacidiales.f__Phacidiaceae	3.01101	M	2.613	0.00422383
p__Ascomycota.c__Leotiomycetes.o__Phacidiales.f__Phacidiaceae.g__Phacidium	3.01101	M	2.613	0.00422383
p__Ascomycota.c__Leotiomycetes.o__Thelebolales	4.24145	L	3.60597	0.00146439
p__Ascomycota.c__Leotiomycetes.o__Thelebolales.f__Pseudeurotiaceae	4.24133	L	3.61013	0.00146439
p__Ascomycota.c__Leotiomycetes.o__Thelebolales.f__Pseudeurotiaceae.g__Leuconeurospora	2.2068	M	2.15398	0.010817
p__Ascomycota.c__Leotiomycetes.o__Thelebolales.f__Pseudeurotiaceae.g__Pleuroascus	3.64842	H	3.27076	0.00146439
p__Ascomycota.c__Leotiomycetes.o__Thelebolales.f__Pseudeurotiaceae.g__Pseudeurotium	4.20673	L	3.70941	0.000511099
p__Ascomycota.c__Leotiomycetes.o__Thelebolales.f__Pseudeurotiaceae.g__Pseudogymnoascus	3.14276	H	2.67929	0.0109478
p__Ascomycota.c__Leotiomycetes.o__Thelebolales.f__Thelebolaceae	1.97071	M	2.00971	0.0159482
p__Ascomycota.c__Orbiliomycetes	2.96586	M	2.3893	0.00293687
p__Ascomycota.c__Orbiliomycetes.o__Orbiliales	2.86311	M	2.37732	0.00388859
p__Ascomycota.c__Orbiliomycetes.o__Orbiliales.f__Orbiliaceae	2.82265	M	2.32318	0.00681722
p__Ascomycota.c__Orbiliomycetes.o__Orbiliales.f__Orbiliaceae.g__Arthrobotrys	2.04788	H	2.07414	0.0185512
p__Ascomycota.c__Orbiliomycetes.o__Orbiliales.f__Orbiliaceae.g__Dactylaria	1.41441	L	2.55566	0.0216911
p__Ascomycota.c__Orbiliomycetes.o__Orbiliales.f__Orbiliaceae.g__Dactylellina	1.52835	M	2.17611	0.00787705
p__Ascomycota.c__Orbiliomycetes.o__Orbiliales.f__Orbiliales_fam_Incertae_sedis	1.71544	H	2.13253	0.000821419
p__Ascomycota.c__Orbiliomycetes.o__Orbiliales.f__Orbiliales_fam_Incertae_sedis.g__Vermispora	1.71544	H	2.24564	0.000821419
p__Ascomycota.c__Pezizomycetes	3.21581	M	2.89071	0.000511099
p__Ascomycota.c__Pezizomycetes.o__Pezizales	3.21581	M	2.89071	0.000511099
p__Ascomycota.c__Pezizomycetes.o__Pezizales.f__Pyronemataceae	3.16182	M	2.83482	0.000627185
p__Ascomycota.c__Pezizomycetes.o__Pezizales.f__Pyronemataceae.g__Trichophaea	3.12453	M	2.79191	0.000511099
p__Ascomycota.c__Pezizomycotina_cls_Incertae_sedis	2.3175	M	2.02599	0.0196732
p__Ascomycota.c__Pezizomycotina_cls_Incertae_sedis.o__Pezizomycotina_ord_Incertae_sedis	2.3175	M	2.02599	0.0196732
p__Ascomycota.c__Pezizomycotina_cls_Incertae_sedis.o__Pezizomycotina_ord_Incertae_sedis.f__Pezizomycotina_fam_Incertae_sedis	2.3175	M	2.02599	0.0196732
p__Ascomycota.c__Pezizomycotina_cls_Incertae_sedis.o__Pezizomycotina_ord_Incertae_sedis.f__Pezizomycotina_fam_Incertae_sedis.g__Humicolopsis_f__Pezizomycotina_fam_Incertae_sedis	2.3175	M	2.02599	0.0196732
p__Ascomycota.c__Saccharomycetes	2.63712	L	2.27401	0.00293687
p__Ascomycota.c__Saccharomycetes.o__Saccharomycetales	2.63712	L	2.27401	0.00293687
p__Ascomycota.c__Saccharomycetes.o__Saccharomycetales.f__Lipomycetaceae	2.6266	L	2.27592	0.00388859
p__Ascomycota.c__Saccharomycetes.o__Saccharomycetales.f__Lipomycetaceae.g__Lipomyces	2.61581	L	2.26837	0.00624469
p__Ascomycota.c__Sordariomycetes	5.30669	H	4.65641	0.0021167
p__Ascomycota.c__Sordariomycetes.o__Chaetosphaeriales	4.14179	M	3.69887	0.000627185
p__Ascomycota.c__Sordariomycetes.o__Chaetosphaeriales.f__Chaetosphaeriaceae	4.14179	M	3.699	0.000627185
p__Ascomycota.c__Sordariomycetes.o__Chaetosphaeriales.f__Chaetosphaeriaceae.g__Chloridium	3.59739	M	3.18623	0.00146439
p__Ascomycota.c__Sordariomycetes.o__Chaetosphaeriales.f__Chaetosphaeriaceae.g__Codinaea	2.4356	H	2.17217	0.00210328
p__Ascomycota.c__Sordariomycetes.o__Chaetosphaeriales.f__Chaetosphaeriaceae.g__Gonytrichum	3.9612	M	3.57432	0.000627185
p__Ascomycota.c__Sordariomycetes.o__Coniochaetales	2.99419	H	2.45671	0.0380442
p__Ascomycota.c__Sordariomycetes.o__Coniochaetales.f__Coniochaetaceae	2.87077	H	2.40908	0.0183156
p__Ascomycota.c__Sordariomycetes.o__Coniochaetales.f__Coniochaetaceae.g__Lecythophora	2.26567	M	2.05734	0.0029536
p__Ascomycota.c__Sordariomycetes.o__Glomerellales	4.07783	H	3.58931	0.00146439
p__Ascomycota.c__Sordariomycetes.o__Glomerellales.f__Glomerellaceae	1.81235	M	2.22581	0.048882
p__Ascomycota.c__Sordariomycetes.o__Glomerellales.f__Glomerellaceae.g__Colletotrichum	1.81235	M	2.2539	0.048882
p__Ascomycota.c__Sordariomycetes.o__Glomerellales.f__Plectosphaerellaceae	4.07764	H	3.58951	0.00146439
p__Ascomycota.c__Sordariomycetes.o__Glomerellales.f__Plectosphaerellaceae.g__Acrostalagmus	2.82434	H	2.48698	0.00309559
p__Ascomycota.c__Sordariomycetes.o__Glomerellales.f__Plectosphaerellaceae.g__Lectera	2.87229	H	2.50993	0.00126521
p__Ascomycota.c__Sordariomycetes.o__Glomerellales.f__Plectosphaerellaceae.g__Plectosphaerella	4.0121	H	3.52307	0.00189411
p__Ascomycota.c__Sordariomycetes.o__Glomerellales.f__Plectosphaerellaceae.g__Verticillium	2.00547	H	2.07613	0.00657313
p__Ascomycota.c__Sordariomycetes.o__Hypoceales	4.19278	H	3.73342	0.0024643
p__Ascomycota.c__Sordariomycetes.o__Hypoceales.f__Amplistromataceae	4.19278	H	3.73342	0.0024643
p__Ascomycota.c__Sordariomycetes.o__Hypoceales.f__Amplistromataceae.g__Amplistroma	4.09302	H	3.72991	0.000911882
p__Ascomycota.c__Sordariomycetes.o__Hypocreales	5.14388	H	4.40379	0.00592452
p__Ascomycota.c__Sordariomycetes.o__Hypocreales.f__Bionectriaceae	4.24029	L	3.78842	0.00293687
p__Ascomycota.c__Sordariomycetes.o__Hypocreales.f__Bionectriaceae.g__Bionectria	4.22032	L	3.87359	0.000911882
p__Ascomycota.c__Sordariomycetes.o__Hypocreales.f__Bionectriaceae.g__Clonostachys	3.58438	H	3.22748	0.000760689
p__Ascomycota.c__Sordariomycetes.o__Hypocreales.f__Bionectriaceae.g__Ijuhya	1.77614	L	2.19725	0.0101341
p__Ascomycota.c__Sordariomycetes.o__Hypocreales.f__Clavicipitaceae	4.69234	H	4.20952	0.00146439
p__Ascomycota.c__Sordariomycetes.o__Hypocreales.f__Clavicipitaceae.g__Collarina	3.3428	M	2.91275	0.0033794
p__Ascomycota.c__Sordariomycetes.o__Hypocreales.f__Clavicipitaceae.g__Metarhizium	4.63336	H	4.17257	0.00108042
p__Ascomycota.c__Sordariomycetes.o__Hypocreales.f__Clavicipitaceae.g__Pochonia	3.04889	H	2.60004	0.00432024
p__Ascomycota.c__Sordariomycetes.o__Hypocreales.f__Cordycipitaceae	4.36297	L	3.91849	0.000627185
p__Ascomycota.c__Sordariomycetes.o__Hypocreales.f__Cordycipitaceae.g__Beauveria	4.28895	L	3.86744	0.000911882
p__Ascomycota.c__Sordariomycetes.o__Hypocreales.f__Cordycipitaceae.g__Isaria	2.87979	L	2.40778	0.033845
p__Ascomycota.c__Sordariomycetes.o__Hypocreales.f__Cordycipitaceae.g__Lecanicillium	3.36623	L	2.69268	0.0260139
p__Ascomycota.c__Sordariomycetes.o__Hypocreales.f__Hypocreaceae	4.02379	H	3.09256	0.0254125
p__Ascomycota.c__Sordariomycetes.o__Hypocreales.f__Hypocreaceae.g__Hypomyces	2.86311	M	2.30165	0.0363054
p__Ascomycota.c__Sordariomycetes.o__Hypocreales.f__Hypocreaceae.g__Monocillium	2.83436	H	2.35	0.00458042
p__Ascomycota.c__Sordariomycetes.o__Hypocreales.f__Hypocreaceae.g__Trichoderma	3.96537	H	3.11109	0.0241096
p__Ascomycota.c__Sordariomycetes.o__Hypocreales.f__Hypocreales_fam_Incertae_sedis	3.82535	H	3.38262	0.000911882
p__Ascomycota.c__Sordariomycetes.o__Hypocreales.f__Hypocreales_fam_Incertae_sedis.g__Acremonium	3.65869	H	3.24983	0.00168504
p__Ascomycota.c__Sordariomycetes.o__Hypocreales.f__Hypocreales_fam_Incertae_sedis.g__Fusariella	1.49359	H	2.15018	0.0475232
p__Ascomycota.c__Sordariomycetes.o__Hypocreales.f__Hypocreales_fam_Incertae_sedis.g__Sarocladium	2.67448	H	2.30028	0.00458042
p__Ascomycota.c__Sordariomycetes.o__Hypocreales.f__Hypocreales_fam_Incertae_sedis.g__Stilbella	3.26628	M	2.73188	0.00658216
p__Ascomycota.c__Sordariomycetes.o__Hypocreales.f__Nectriaceae	4.59047	M	4.12417	0.0025523
p__Ascomycota.c__Sordariomycetes.o__Hypocreales.f__Nectriaceae.g__Atractium	1.36865	M	2.17281	0.0287286
p__Ascomycota.c__Sordariomycetes.o__Hypocreales.f__Nectriaceae.g__Calcarisporium	1.56054	M	2.14352	0.035563
p__Ascomycota.c__Sordariomycetes.o__Hypocreales.f__Nectriaceae.g__Cylindrocarpon	3.61114	M	3.23456	0.00309559
p__Ascomycota.c__Sordariomycetes.o__Hypocreales.f__Nectriaceae.g__Dactylonectria	3.73663	M	3.31392	0.000511099
p__Ascomycota.c__Sordariomycetes.o__Hypocreales.f__Nectriaceae.g__Fusarium	4.04788	H	3.62049	0.000511099
p__Ascomycota.c__Sordariomycetes.o__Hypocreales.f__Nectriaceae.g__Gibberella	3.26198	M	2.82385	0.00293687
p__Ascomycota.c__Sordariomycetes.o__Hypocreales.f__Nectriaceae.g__Ilyonectria	4.09655	M	3.62787	0.000760689
p__Ascomycota.c__Sordariomycetes.o__Hypocreales.f__Nectriaceae.g__Mariannaea	3.13041	M	2.5915	0.00417128
p__Ascomycota.c__Sordariomycetes.o__Hypocreales.f__Nectriaceae.g__Neocosmospora	2.79643	M	2.5063	0.0033794
p__Ascomycota.c__Sordariomycetes.o__Hypocreales.f__Nectriaceae.g__Neonectria	3.42893	H	3.06871	0.00309559
p__Ascomycota.c__Sordariomycetes.o__Hypocreales.f__Nectriaceae.g__Stephanonectria	3.18008	H	2.87581	0.000511099
p__Ascomycota.c__Sordariomycetes.o__Hypocreales.f__Nectriaceae.g__Thelonectria	2.83765	M	2.42943	0.00108042
p__Ascomycota.c__Sordariomycetes.o__Hypocreales.f__Nectriaceae.g__Volutella	3.60698	H	3.25024	0.000911882
p__Ascomycota.c__Sordariomycetes.o__Hypocreales.f__Ophiocordycipitaceae	3.80055	M	3.414	0.0025523
p__Ascomycota.c__Sordariomycetes.o__Hypocreales.f__Ophiocordycipitaceae.g__Polycephalomyces	3.28364	M	2.96723	0.00136797
p__Ascomycota.c__Sordariomycetes.o__Hypocreales.f__Ophiocordycipitaceae.g__Purpureocillium	2.71976	H	2.36542	0.00542697
p__Ascomycota.c__Sordariomycetes.o__Hypocreales.f__Ophiocordycipitaceae.g__Tolypocladium	3.50537	M	3.14189	0.000911882
p__Ascomycota.c__Sordariomycetes.o__Hypocreales.f__Stachybotryaceae	3.31093	H	2.87719	0.000511099
p__Ascomycota.c__Sordariomycetes.o__Hypocreales.f__Stachybotryaceae.g__Achroiostachys	2.68625	H	2.36922	0.00432024
p__Ascomycota.c__Sordariomycetes.o__Hypocreales.f__Stachybotryaceae.g__Myrothecium	1.52835	H	2.48897	0.00177769
p__Ascomycota.c__Sordariomycetes.o__Hypocreales.f__Stachybotryaceae.g__Paramyrothecium	2.98026	H	2.56596	0.0021167
p__Ascomycota.c__Sordariomycetes.o__Hypocreales.f__Stachybotryaceae.g__Striaticonidium	2.66968	M	2.32464	0.00322017
p__Ascomycota.c__Sordariomycetes.o__Microascales	3.75366	M	3.44889	0.000760689
p__Ascomycota.c__Sordariomycetes.o__Microascales.f__Microascaceae	3.74218	M	3.43514	0.000760689
p__Ascomycota.c__Sordariomycetes.o__Microascales.f__Microascaceae.g__Cephalotrichum	3.49503	M	3.1694	0.00159865
p__Ascomycota.c__Sordariomycetes.o__Microascales.f__Microascaceae.g__Gamsia	3.15792	M	2.85693	0.000885803
p__Ascomycota.c__Sordariomycetes.o__Microascales.f__Microascales_fam_Incertae_sedis	2.17028	M	2.17862	0.0012552
p__Ascomycota.c__Sordariomycetes.o__Microascales.f__Microascales_fam_Incertae_sedis.g__Wardomyces	2.17028	M	2.17856	0.0012552
p__Ascomycota.c__Sordariomycetes.o__Myrmecridiales	3.15001	M	2.62926	0.00861383
p__Ascomycota.c__Sordariomycetes.o__Myrmecridiales.f__Myrmecridiaceae	2.55113	M	2.21547	0.0073128
p__Ascomycota.c__Sordariomycetes.o__Myrmecridiales.f__Myrmecridiaceae.g__Myrmecridium	2.55113	M	2.21547	0.0073128
p__Ascomycota.c__Sordariomycetes.o__Myrmecridiales.f__Myrmecridiales_fam_Incertae_sedis	2.46363	M	2.22707	0.0014334
p__Ascomycota.c__Sordariomycetes.o__Myrmecridiales.f__Myrmecridiales_fam_Incertae_sedis.g__Atractospora	2.46363	M	2.23134	0.0014334
p__Ascomycota.c__Sordariomycetes.o__Phomatosporales	3.06762	H	2.71615	0.00167522
p__Ascomycota.c__Sordariomycetes.o__Phomatosporales.f__Phomatosporaceae	3.06762	H	2.71615	0.00167522
p__Ascomycota.c__Sordariomycetes.o__Phomatosporales.f__Phomatosporaceae.g__Phomatospora	3.06762	H	2.71615	0.00167522
p__Ascomycota.c__Sordariomycetes.o__Sordariales	4.18863	M	3.75274	0.00293687
p__Ascomycota.c__Sordariomycetes.o__Sordariales.f__Cephalothecaceae	2.51821	L	2.23893	0.00158805
p__Ascomycota.c__Sordariomycetes.o__Sordariales.f__Cephalothecaceae.g__Cephalotheca	2.28947	L	2.04859	0.00878105
p__Ascomycota.c__Sordariomycetes.o__Sordariales.f__Cephalothecaceae.g__Phialemonium	2.04788	L	2.12363	0.001584
p__Ascomycota.c__Sordariomycetes.o__Sordariales.f__Chaetomiaceae	4.03807	M	3.62888	0.000911882
p__Ascomycota.c__Sordariomycetes.o__Sordariales.f__Chaetomiaceae.g__Chaetomium	3.34383	H	2.97368	0.00458042
p__Ascomycota.c__Sordariomycetes.o__Sordariales.f__Chaetomiaceae.g__Trichocladium	3.65044	M	3.32364	0.000774152
p__Ascomycota.c__Sordariomycetes.o__Sordariales.f__Lasiosphaeriaceae	3.51062	H	3.10585	0.00146439
p__Ascomycota.c__Sordariomycetes.o__Sordariales.f__Lasiosphaeriaceae.g__Podospora	2.85532	M	2.43591	0.00293687
p__Ascomycota.c__Sordariomycetes.o__Sordariales.f__Lasiosphaeriaceae.g__Schizothecium	3.45422	H	3.07236	0.00140566
p__Ascomycota.c__Sordariomycetes.o__Sordariales.f__Sordariales_fam_Incertae_sedis	3.3479	H	2.95611	0.0025523
p__Ascomycota.c__Sordariomycetes.o__Sordariales.f__Sordariales_fam_Incertae_sedis.g__Cordana	3.30928	H	2.93849	0.00309559
p__Ascomycota.c__Sordariomycetes.o__Sordariales.f__Sordariales_fam_Incertae_sedis.g__Staphylotrichum	1.56054	H	2.24213	0.00407532
p__Ascomycota.c__Sordariomycetes.o__Sordariomycetes_ord_Incertae_sedis	1.56054	M	2.07513	0.0469328
p__Ascomycota.c__Sordariomycetes.o__Sordariomycetes_ord_Incertae_sedis.f__Papulosaceae	1.11338	M	2.47503	0.0488007
p__Ascomycota.c__Sordariomycetes.o__Sordariomycetes_ord_Incertae_sedis.f__Papulosaceae.g__Wongia	1.11338	M	2.47516	0.0488007
p__Ascomycota.c__Sordariomycetes.o__Trichosphaeriales	2.63452	H	2.25764	0.0158245
p__Ascomycota.c__Sordariomycetes.o__Trichosphaeriales.f__Trichosphaeriaceae	2.63452	H	2.25764	0.0158245
p__Ascomycota.c__Sordariomycetes.o__Trichosphaeriales.f__Trichosphaeriaceae.g__Nigrospora	2.63452	H	2.25764	0.0158245
p__Ascomycota.c__Sordariomycetes.o__Xylariales	3.70777	H	3.07416	0.0195326
p__Ascomycota.c__Sordariomycetes.o__Xylariales.f__Microdochiaceae	2.70666	M	2.32232	0.0039114
p__Ascomycota.c__Sordariomycetes.o__Xylariales.f__Microdochiaceae.g__Gyrothrix	1.49359	M	2.06167	0.0498762
p__Ascomycota.c__Sordariomycetes.o__Xylariales.f__Microdochiaceae.g__Idriella	2.59625	M	2.26619	0.00616674
p__Ascomycota.c__Sordariomycetes.o__Xylariales.f__Sporocadaceae.g__Neopestalotiopsis	1.41441	L	2.53834	0.0104937
p__Ascomycota.c__Sordariomycetes.o__Xylariales.f__Xylariales_fam_Incertae_sedis.g__Hansfordia	1.99419	M	2.49817	0.000985309
p__Basidiomycota	5.57815	L	4.84613	0.000627185
p__Basidiomycota.c__Agaricomycetes	5.03189	L	4.51026	0.000627185
p__Basidiomycota.c__Agaricomycetes.o__Agaricales	4.76043	L	4.20842	0.0024643
p__Basidiomycota.c__Agaricomycetes.o__Agaricales.f__Agaricaceae	4.31049	M	3.88442	0.0033794
p__Basidiomycota.c__Agaricomycetes.o__Agaricales.f__Agaricaceae.g__Agaricus	3.86849	M	3.53342	0.0011388
p__Basidiomycota.c__Agaricomycetes.o__Agaricales.f__Agaricaceae.g__Lepiota	3.06179	M	2.72564	0.000774152
p__Basidiomycota.c__Agaricomycetes.o__Agaricales.f__Agaricaceae.g__Leucoagaricus	3.41179	L	2.8414	0.0246802
p__Basidiomycota.c__Agaricomycetes.o__Agaricales.f__Agaricaceae.g__Leucocoprinus	3.00659	L	2.69662	0.0011388
p__Basidiomycota.c__Agaricomycetes.o__Agaricales.f__Amanitaceae	2.69771	L	2.55515	0.000598014
p__Basidiomycota.c__Agaricomycetes.o__Agaricales.f__Amanitaceae.g__Amanita	2.69771	L	2.55488	0.000598014
p__Basidiomycota.c__Agaricomycetes.o__Agaricales.f__Bolbitiaceae	4.22174	L	3.86062	0.00108042
p__Basidiomycota.c__Agaricomycetes.o__Agaricales.f__Bolbitiaceae.g__Agrocybe	4.18805	L	3.89403	0.00126521
p__Basidiomycota.c__Agaricomycetes.o__Agaricales.f__Bolbitiaceae.g__Conocybe	3.66066	M	3.22416	0.00115896
p__Basidiomycota.c__Agaricomycetes.o__Agaricales.f__Catathelasmataceae	1.86157	H	2.02846	0.00485203
p__Basidiomycota.c__Agaricomycetes.o__Agaricales.f__Catathelasmataceae.g__Callistosporium	1.86157	H	2.02451	0.00485203
p__Basidiomycota.c__Agaricomycetes.o__Agaricales.f__Clavariaceae	3.04075	H	2.60146	0.00309559
p__Basidiomycota.c__Agaricomycetes.o__Agaricales.f__Clavariaceae.g__Clavaria	2.79462	H	2.50674	0.000511099
p__Basidiomycota.c__Agaricomycetes.o__Agaricales.f__Cortinariaceae	3.69179	M	3.35611	0.00126521
p__Basidiomycota.c__Agaricomycetes.o__Agaricales.f__Cortinariaceae.g__Cortinarius	3.69179	M	3.35625	0.00322494
p__Basidiomycota.c__Agaricomycetes.o__Agaricales.f__Cortinariaceae.g__Gymnopilus	2.25951	L	2.53148	0.000598014
p__Basidiomycota.c__Agaricomycetes.o__Agaricales.f__Crepidotaceae	1.3175	M	2.51309	0.0139136
p__Basidiomycota.c__Agaricomycetes.o__Agaricales.f__Crepidotaceae.g__Simocybe	1.3175	M	2.60825	0.0139136
p__Basidiomycota.c__Agaricomycetes.o__Agaricales.f__Entolomataceae	3.33609	M	2.88098	0.00167522
p__Basidiomycota.c__Agaricomycetes.o__Agaricales.f__Entolomataceae.g__Entoloma	3.24307	M	2.84216	0.000511099
p__Basidiomycota.c__Agaricomycetes.o__Agaricales.f__Hygrophoraceae	2.38289	H	2.18023	0.00136805
p__Basidiomycota.c__Agaricomycetes.o__Agaricales.f__Hygrophoraceae.g__Cuphophyllus	1.97071	H	2.10951	0.00259629
p__Basidiomycota.c__Agaricomycetes.o__Agaricales.f__Hymenogastraceae	4.36507	L	4.06384	0.00126521
p__Basidiomycota.c__Agaricomycetes.o__Agaricales.f__Hymenogastraceae.g__Naucoria	4.10743	L	3.80829	0.0015121
p__Basidiomycota.c__Agaricomycetes.o__Agaricales.f__Inocybaceae	3.52432	L	3.21789	0.000511099
p__Basidiomycota.c__Agaricomycetes.o__Agaricales.f__Inocybaceae.g__Inocybe	3.46672	L	3.16518	0.000511099
p__Basidiomycota.c__Agaricomycetes.o__Agaricales.f__Lycoperdaceae	4.01874	H	3.6902	0.00146439
p__Basidiomycota.c__Agaricomycetes.o__Agaricales.f__Lycoperdaceae.g__Bovista	2.34383	H	2.10493	0.00339922
p__Basidiomycota.c__Agaricomycetes.o__Agaricales.f__Lycoperdaceae.g__Holocotylon	2.73455	H	2.43209	0.00300155
p__Basidiomycota.c__Agaricomycetes.o__Agaricales.f__Lycoperdaceae.g__Lycoperdon	3.98037	H	3.67282	0.000627185
p__Basidiomycota.c__Agaricomycetes.o__Agaricales.f__Lyophyllaceae	3.11856	H	2.67423	0.0144955
p__Basidiomycota.c__Agaricomycetes.o__Agaricales.f__Lyophyllaceae.g__Fibulochlamys	3.10283	H	2.74598	0.00332062
p__Basidiomycota.c__Agaricomycetes.o__Agaricales.f__Lyophyllaceae.g__Tephrocybe	2.70887	L	2.53342	0.00561601
p__Basidiomycota.c__Agaricomycetes.o__Agaricales.f__Omphalotaceae	1.4558	H	2.18672	0.0104937
p__Basidiomycota.c__Agaricomycetes.o__Agaricales.f__Omphalotaceae.g__Rhodocollybia	1.4558	H	2.18763	0.0104937
p__Basidiomycota.c__Agaricomycetes.o__Agaricales.f__Physalacriaceae	2.03766	M	2.0701	0.00217187
p__Basidiomycota.c__Agaricomycetes.o__Agaricales.f__Physalacriaceae.g__Xerula	1.36865	M	2.21398	0.0287286
p__Basidiomycota.c__Agaricomycetes.o__Agaricales.f__Pluteaceae	2.12198	M	2.20359	0.00447452
p__Basidiomycota.c__Agaricomycetes.o__Agaricales.f__Pluteaceae.g__Pluteus	1.97071	M	2.00563	0.0221999
p__Basidiomycota.c__Agaricomycetes.o__Agaricales.f__Psathyrellaceae	3.24946	M	2.86168	0.000511099
p__Basidiomycota.c__Agaricomycetes.o__Agaricales.f__Psathyrellaceae.g__Coprinellus	3.15635	M	2.77023	0.000760689
p__Basidiomycota.c__Agaricomycetes.o__Agaricales.f__Psathyrellaceae.g__Psathyrella	2.39668	M	2.17652	0.00444544
p__Basidiomycota.c__Agaricomycetes.o__Agaricales.f__Pterulaceae	2.03766	M	2.08252	0.00605436
p__Basidiomycota.c__Agaricomycetes.o__Agaricales.f__Pterulaceae.g__Pterula	2.03766	M	2.09209	0.00205388
p__Basidiomycota.c__Agaricomycetes.o__Agaricales.f__Strophariaceae	2.9182	L	2.52191	0.00447452
p__Basidiomycota.c__Agaricomycetes.o__Agaricales.f__Strophariaceae.g__Deconica	2.88716	L	2.56475	0.000598014
p__Basidiomycota.c__Agaricomycetes.o__Agaricales.f__Strophariaceae.g__Psilocybe	2.3009	M	2.06772	0.00510424
p__Basidiomycota.c__Agaricomycetes.o__Agaricales.f__Strophariaceae.g__Stropharia	2.62925	M	2.4627	0.000788197
p__Basidiomycota.c__Agaricomycetes.o__Agaricales.f__Strophariaceae.g__Tubaria	1.25951	H	2.52589	0.0488007
p__Basidiomycota.c__Agaricomycetes.o__Agaricales.f__Tricholomataceae	3.45422	L	3.06834	0.0025523
p__Basidiomycota.c__Agaricomycetes.o__Agaricales.f__Tricholomataceae.g__Clitocybe	3.27053	L	3.02936	0.00273718
p__Basidiomycota.c__Agaricomycetes.o__Agaricales.f__Tricholomataceae.g__Dermoloma	2.68392	H	2.41525	0.000593571
p__Basidiomycota.c__Agaricomycetes.o__Agaricales.f__Tricholomataceae.g__Lepista	1.19256	M	2.78123	0.0373432
p__Basidiomycota.c__Agaricomycetes.o__Agaricales.f__Tricholomataceae.g__Mycena	1.99419	M	2.15842	0.0191672
p__Basidiomycota.c__Agaricomycetes.o__Agaricales.f__Tricholomataceae.g__Ripartites	2.9141	L	2.52653	0.00460865
p__Basidiomycota.c__Agaricomycetes.o__Agaricales.f__Tricholomataceae.g__Rugosomyces	1.52835	H	2.45074	0.0214218
p__Basidiomycota.c__Agaricomycetes.o__Agaricales.f__Tricholomataceae.g__Tricholoma	1.5905	M	2.13248	0.0226892
p__Basidiomycota.c__Agaricomycetes.o__Atheliales	2.82095	L	2.42	0.00432024
p__Basidiomycota.c__Agaricomycetes.o__Atheliales.f__Atheliaceae	2.82095	L	2.42	0.00432024
p__Basidiomycota.c__Agaricomycetes.o__Atheliales.f__Atheliaceae.g__Athelopsis	2.73869	L	2.34079	0.00624469
p__Basidiomycota.c__Agaricomycetes.o__Atheliales.f__Atheliaceae.g__Tylospora	2.04788	L	2.34566	0.000886465
p__Basidiomycota.c__Agaricomycetes.o__Boletales	2.99305	H	2.49837	0.00508886
p__Basidiomycota.c__Agaricomycetes.o__Boletales.f__Paxillaceae	2.51821	H	2.22359	0.00108042
p__Basidiomycota.c__Agaricomycetes.o__Boletales.f__Paxillaceae.g__Paxillus	2.51821	H	2.22359	0.00108042
p__Basidiomycota.c__Agaricomycetes.o__Boletales.f__Rhizopogonaceae	2.6423	H	2.20542	0.0241096
p__Basidiomycota.c__Agaricomycetes.o__Boletales.f__Rhizopogonaceae.g__Rhizopogon	2.6423	H	2.20542	0.0241096
p__Basidiomycota.c__Agaricomycetes.o__Cantharellales	3.48776	M	3.14622	0.000511099
p__Basidiomycota.c__Agaricomycetes.o__Cantharellales.f__Ceratobasidiaceae	3.46401	M	3.14002	0.00108042
p__Basidiomycota.c__Agaricomycetes.o__Cantharellales.f__Ceratobasidiaceae.g__Thanatephorus	1.93292	M	2.00004	0.00613692
p__Basidiomycota.c__Agaricomycetes.o__Cantharellales.f__Clavulinaceae	2.90296	L	2.65044	0.00043565
p__Basidiomycota.c__Agaricomycetes.o__Cantharellales.f__Clavulinaceae.g__Membranomyces	2.90296	L	2.65289	0.0010568
p__Basidiomycota.c__Agaricomycetes.o__Geastrales	2.67686	M	2.34983	0.00166419
p__Basidiomycota.c__Agaricomycetes.o__Geastrales.f__Geastraceae	2.67686	M	2.34983	0.00166419
p__Basidiomycota.c__Agaricomycetes.o__Geastrales.f__Geastraceae.g__Geastrum	2.67686	M	2.34983	0.00166419
p__Basidiomycota.c__Agaricomycetes.o__Hymenochaetales	2.61853	M	2.3276	0.0049712
p__Basidiomycota.c__Agaricomycetes.o__Hymenochaetales.f__Schizoporaceae	2.61853	M	2.34406	0.00283328
p__Basidiomycota.c__Agaricomycetes.o__Hymenochaetales.f__Schizoporaceae.g__Hyphodontia	2.61853	M	2.3442	0.00283328
p__Basidiomycota.c__Agaricomycetes.o__Polyporales	3.25137	L	2.98579	0.00273718
p__Basidiomycota.c__Agaricomycetes.o__Polyporales.f__Fomitopsidaceae	2.99874	L	2.78484	0.00330062
p__Basidiomycota.c__Agaricomycetes.o__Polyporales.f__Fomitopsidaceae.g__Postia	2.99874	L	2.78637	0.00330062
p__Basidiomycota.c__Agaricomycetes.o__Polyporales.f__Meruliaceae	2.86466	L	2.61163	0.000495292
p__Basidiomycota.c__Agaricomycetes.o__Polyporales.f__Meruliaceae.g__Bjerkandera	1.93292	M	2.09481	0.0010568
p__Basidiomycota.c__Agaricomycetes.o__Russulales.f__Russulaceae.g__Russula	2.24048	L	2.13869	0.00184553
p__Basidiomycota.c__Agaricomycetes.o__Sebacinales	3.88364	H	3.50425	0.00146439
p__Basidiomycota.c__Agaricomycetes.o__Sebacinales.f__Sebacinaceae	3.85089	H	3.47497	0.00126521
p__Basidiomycota.c__Agaricomycetes.o__Sebacinales.f__Sebacinaceae.g__Sebacina	3.85089	H	3.47617	0.00126521
p__Basidiomycota.c__Agaricomycetes.o__Sebacinales.f__Serendipitaceae	2.87229	L	2.50696	0.000760689
p__Basidiomycota.c__Agaricomycetes.o__Sebacinales.f__Serendipitaceae.g__Serendipita	2.87229	L	2.50696	0.000760689
p__Basidiomycota.c__Agaricomycetes.o__Thelephorales	4.52922	L	4.17004	0.000627185
p__Basidiomycota.c__Agaricomycetes.o__Thelephorales.f__Bankeraceae	1.82938	L	2.1856	0.0157087
p__Basidiomycota.c__Agaricomycetes.o__Thelephorales.f__Thelephoraceae	4.52832	L	4.16921	0.000627185
p__Basidiomycota.c__Agaricomycetes.o__Thelephorales.f__Thelephoraceae.g__Pseudotomentella	4.10434	L	3.81225	0.000598014
p__Basidiomycota.c__Agaricomycetes.o__Thelephorales.f__Thelephoraceae.g__Thelephora	2.66968	H	2.42553	0.000495292
p__Basidiomycota.c__Agaricomycetes.o__Thelephorales.f__Thelephoraceae.g__Tomentella	4.30399	L	3.99873	0.000511099
p__Basidiomycota.c__Agaricomycetes.o__Trechisporales	4.06472	M	3.66517	0.00189411
p__Basidiomycota.c__Agaricomycetes.o__Trechisporales.f__Hydnodontaceae	4.0515	M	3.70004	0.000911882
p__Basidiomycota.c__Agaricomycetes.o__Trechisporales.f__Hydnodontaceae.g__Trechispora	4.0513	M	3.7001	0.000911882
p__Basidiomycota.c__Agaricostilbomycetes	3.03766	M	2.70034	0.00189411
p__Basidiomycota.c__Agaricostilbomycetes.o__Agaricostilbales	3.03766	M	2.73489	0.000760689
p__Basidiomycota.c__Agaricostilbomycetes.o__Agaricostilbales.f__Chionosphaeraceae	3.02507	M	2.72138	0.000911882
p__Basidiomycota.c__Agaricostilbomycetes.o__Agaricostilbales.f__Chionosphaeraceae.g__Kurtzmanomyces	3.01429	M	2.72216	0.000905312
p__Basidiomycota.c__Geminibasidiomycetes	4.64776	L	4.16973	0.000511099
p__Basidiomycota.c__Geminibasidiomycetes.o__Geminibasidiales	4.64776	L	4.16973	0.000511099
p__Basidiomycota.c__Geminibasidiomycetes.o__Geminibasidiales.f__Geminibasidiaceae	4.64776	L	4.16973	0.000511099
p__Basidiomycota.c__Geminibasidiomycetes.o__Geminibasidiales.f__Geminibasidiaceae.g__Geminibasidium	4.64753	L	4.16944	0.000511099
p__Basidiomycota.c__Microbotryomycetes.o__Microbotryales	2.32822	H	2.17866	0.000885803
p__Basidiomycota.c__Microbotryomycetes.o__Microbotryales.f__Microbotryaceae	2.32822	H	2.17615	0.000885803
p__Basidiomycota.c__Microbotryomycetes.o__Microbotryales.f__Microbotryaceae.g__Microbotryum	2.32822	H	2.17827	0.000885803
p__Basidiomycota.c__Microbotryomycetes.o__Microbotryomycetes_ord_Incertae_sedis.f__Chrysozymaceae.g__Udeniozyma	2.47511	H	2.1338	0.0131237
p__Basidiomycota.c__Microbotryomycetes.o__Microbotryomycetes_ord_Incertae_sedis.f__Chrysozymaceae.g__Yurkovia	1.49359	M	2.07241	0.0287286
p__Basidiomycota.c__Microbotryomycetes.o__Sporidiobolales	2.88276	H	2.51421	0.00309559
p__Basidiomycota.c__Microbotryomycetes.o__Sporidiobolales.f__Sporidiobolaceae	2.88276	H	2.51421	0.00309559
p__Basidiomycota.c__Microbotryomycetes.o__Sporidiobolales.f__Sporidiobolaceae.g__Rhodotorula	2.88276	H	2.51421	0.00309559
p__Basidiomycota.c__Tremellomycetes.o__Filobasidiales	4.63702	M	4.10085	0.00135719
p__Basidiomycota.c__Tremellomycetes.o__Filobasidiales.f__Filobasidiaceae	1.81235	H	2.09576	0.0105529
p__Basidiomycota.c__Tremellomycetes.o__Filobasidiales.f__Filobasidiaceae.g__Filobasidium	1.64486	H	2.16656	0.0155313
p__Basidiomycota.c__Tremellomycetes.o__Filobasidiales.f__Piskurozymaceae	4.63686	M	4.10094	0.00135719
p__Basidiomycota.c__Tremellomycetes.o__Filobasidiales.f__Piskurozymaceae.g__Solicoccozyma	4.63666	M	4.10062	0.00135719
p__Basidiomycota.c__Tremellomycetes.o__Tremellales.f__Cuniculitremaceae	2.84092	L	2.48548	0.00542697
p__Basidiomycota.c__Tremellomycetes.o__Tremellales.f__Cuniculitremaceae.g__Kockovaella	2.84092	L	2.48548	0.00542697
p__Basidiomycota.c__Tremellomycetes.o__Tremellales.f__Tremellaceae	2.6266	H	2.28925	0.0111415
p__Basidiomycota.c__Tremellomycetes.o__Tremellales.f__Tremellaceae.g__Tremella	2.57876	H	2.254	0.0175078
p__Basidiomycota.c__Tremellomycetes.o__Tremellales.f__Trimorphomycetaceae	5.18943	L	4.2178	0.035466
p__Basidiomycota.c__Tremellomycetes.o__Tremellales.f__Trimorphomycetaceae.g__Saitozyma	5.18943	L	4.2178	0.035466
p__Basidiomycota.c__Tremellomycetes.o__Trichosporonales.f__Trichosporonaceae.g__Cutaneotrichosporon	2.89442	H	2.48401	0.00339922
p__Chytridiomycota	3.82636	H	3.38447	0.0021167
p__Chytridiomycota.c__Spizellomycetes	2.09565	H	2.09819	0.00593775
p__Chytridiomycota.c__Spizellomycetes.o__Spizellomycetales	2.09565	H	2.09819	0.00593775
p__Chytridiomycota.c__Spizellomycetes.o__Spizellomycetales.f__Spizellomycetaceae	2.05786	H	2.02414	0.0130424
p__Chytridiomycota.c__Spizellomycetes.o__Spizellomycetales.f__Spizellomycetaceae.g__Kochiomyces	1.61853	H	2.06951	0.00561115
p__Chytridiomycota.c__Spizellomycetes.o__Spizellomycetales.f__Spizellomycetaceae.g__Spizellomyces	1.86157	H	2.12779	0.0176586
p__Chytridiomycota.c__Synchytriomycetes	2.72828	H	2.4373	0.00166998
p__Chytridiomycota.c__Synchytriomycetes.o__Synchytriales	2.72828	H	2.43741	0.00166998
p__Chytridiomycota.c__Synchytriomycetes.o__Synchytriales.f__Synchytriaceae	2.72828	H	2.43694	0.00166998
p__Chytridiomycota.c__Synchytriomycetes.o__Synchytriales.f__Synchytriaceae.g__Synchytrium	2.70887	H	2.42933	0.00166998
p__Glomeromycota	4.04321	H	3.65968	0.000511099
p__Glomeromycota.c__Archaeosporomycetes	2.69997	H	2.43431	0.00108042
p__Glomeromycota.c__Archaeosporomycetes.o__Archaeosporales	2.69997	H	2.43431	0.00108042
p__Glomeromycota.c__Archaeosporomycetes.o__Archaeosporales.f__Archaeosporaceae	2.48259	H	2.24101	0.0027539
p__Glomeromycota.c__Archaeosporomycetes.o__Archaeosporales.f__Archaeosporaceae.g__Archaeospora	1.69316	H	2.78998	0.00304735
p__Glomeromycota.c__Paraglomeromycetes	3.99259	H	3.62632	0.000511099
p__Glomeromycota.c__Paraglomeromycetes.o__Paraglomerales	3.99259	H	3.62632	0.000511099
p__Glomeromycota.c__Paraglomeromycetes.o__Paraglomerales.f__Paraglomeraceae	2.55429	H	2.39247	0.00302233
p__Glomeromycota.c__Paraglomeromycetes.o__Paraglomerales.f__Paraglomeraceae.g__Paraglomus	2.55429	H	2.39247	0.00302233
p__Kickxellomycota	3.18673	H	2.78228	0.000511099
p__Kickxellomycota.c__Kickxellomycetes	2.58173	H	2.31022	0.00126521
p__Kickxellomycota.c__Kickxellomycetes.o__Kickxellales	2.58173	H	2.31022	0.00126521
p__Kickxellomycota.c__Kickxellomycetes.o__Kickxellales.f__Kickxellaceae	2.58173	H	2.31022	0.00126521
p__Kickxellomycota.c__Kickxellomycetes.o__Kickxellales.f__Kickxellaceae.g__Ramicandelaber	2.12198	H	2.05424	0.0258623
p__Mortierellomycota	5.42514	M	4.55203	0.000627185
p__Mortierellomycota.c__Mortierellomycetes	5.42511	M	4.55355	0.000627185
p__Mortierellomycota.c__Mortierellomycetes.o__Mortierellales	5.42511	M	4.55355	0.000627185
p__Mortierellomycota.c__Mortierellomycetes.o__Mortierellales.f__Mortierellaceae	5.42511	M	4.55355	0.000627185
p__Mortierellomycota.c__Mortierellomycetes.o__Mortierellales.f__Mortierellaceae.g__Mortierella	5.42426	M	4.55072	0.000627185
p__Mucoromycota	3.82163	L	3.26058	0.0380442
p__Mucoromycota.c__Mucoromycotina_cls_Incertae_sedis	3.71479	L	3.29643	0.00309559
p__Mucoromycota.c__Mucoromycotina_cls_Incertae_sedis.o__Mucoromycotina_ord_Incertae_sedis	3.71479	L	3.29643	0.00309559
p__Mucoromycota.c__Mucoromycotina_cls_Incertae_sedis.o__Mucoromycotina_ord_Incertae_sedis.f__Mucoromycotina_fam_Incertae_sedis	3.71479	L	3.29643	0.00309559
p__Mucoromycota.c__Mucoromycotina_cls_Incertae_sedis.o__Mucoromycotina_ord_Incertae_sedis.f__Mucoromycotina_fam_Incertae_sedis.g__Bifiguratus	3.71479	L	3.29643	0.00309559
p__Olpidiomycota	3.02825	H	2.58344	0.00432024
p__Olpidiomycota.c__Olpidiomycetes	2.95474	M	2.49574	0.00273784
p__Olpidiomycota.c__Olpidiomycetes.o__Olpidiales	2.95474	M	2.49574	0.00273784
p__Olpidiomycota.c__Olpidiomycetes.o__Olpidiales.f__Olpidiaceae	2.95474	M	2.49574	0.00273784
p__Olpidiomycota.c__Olpidiomycetes.o__Olpidiales.f__Olpidiaceae.g__Olpidium	2.60193	M	2.30634	0.00322494
p__Rozellomycota	4.1404	M	3.45096	0.0025523
p__Rozellomycota.c__Rozellomycotina_cls_Incertae_sedis	3.84962	M	3.09756	0.0297591
p__Rozellomycota.c__Rozellomycotina_cls_Incertae_sedis.o__Rozellomycotina_ord_Incertae_sedis	3.23788	M	2.89678	0.00388859
p__Rozellomycota.c__Rozellomycotina_cls_Incertae_sedis.o__Rozellomycotina_ord_Incertae_sedis.f__Rozellomycotina_fam_Incertae_sedis	3.23788	M	2.89678	0.00388859
p__Rozellomycota.c__Rozellomycotina_cls_Incertae_sedis.o__Rozellomycotina_ord_Incertae_sedis.f__Rozellomycotina_fam_Incertae_sedis.g__Paramicrosporidium	3.23788	M	2.89678	0.00388859
p__Zoopagomycota	2.69087	H	2.33919	0.000774152
p__Zoopagomycota.c__Zoopagomycetes	2.69087	H	2.33919	0.000774152
p__Zoopagomycota.c__Zoopagomycetes.o__Zoopagales	2.69087	H	2.33919	0.000774152
p__Zoopagomycota.c__Zoopagomycetes.o__Zoopagales.f__Piptocephalidaceae	2.67686	H	2.33748	0.000944446
p__Zoopagomycota.c__Zoopagomycetes.o__Zoopagales.f__Piptocephalidaceae.g__Syncephalis	2.18526	H	2.03155	0.00171486

## Sheet: Supplementary Table 4
Supplementary Table 4 Biomarker bacteria under three light intensity treatments from underforest experiment
taxon	mean	group	lda	pvalue
p__Acidobacteriota.c__Acidobacteriae	4.90358	M	3.98529	0.0254125
p__Acidobacteriota.c__Acidobacteriae.o__Acidobacteriales	4.66796	M	3.82659	0.0292416
p__Acidobacteriota.c__Acidobacteriae.o__Acidobacteriales.f__Acidobacteriaceae_Subgroup_1.g__Acidicapsa	1.72729	L	2.16564	0.0027539
p__Acidobacteriota.c__Acidobacteriae.o__Acidobacteriales.f__Acidobacteriaceae_Subgroup_1.g__Acidipila	3.224	M	2.55996	0.0049712
p__Acidobacteriota.c__Acidobacteriae.o__Acidobacteriales.f__Acidobacteriaceae_Subgroup_1.g__Granulicella	3.4953	L	2.94572	0.00624469
p__Acidobacteriota.c__Acidobacteriae.o__Acidobacteriales.f__Acidobacteriaceae_Subgroup_1.g__Occallatibacter	2.48841	M	2.16552	0.00171486
p__Acidobacteriota.c__Acidobacteriae.o__Acidobacteriales.f__Koribacteraceae	2.80086	H	2.27309	0.00339922
p__Acidobacteriota.c__Acidobacteriae.o__Acidobacteriales.f__Koribacteraceae.g__Candidatus_Koribacter	2.80086	H	2.27309	0.00339922
p__Acidobacteriota.c__Acidobacteriae.o__Bryobacterales	3.90935	L	2.96097	0.0144955
p__Acidobacteriota.c__Acidobacteriae.o__Bryobacterales.f__Bryobacteraceae	3.90935	L	2.96097	0.0144955
p__Acidobacteriota.c__Acidobacteriae.o__Bryobacterales.f__Bryobacteraceae.g__Bryobacter	3.90935	L	2.96097	0.0144955
p__Acidobacteriota.c__Blastocatellia.o__Blastocatellales	3.20663	H	2.65556	0.00447452
p__Acidobacteriota.c__Blastocatellia.o__Blastocatellales.f__Blastocatellaceae	3.20663	H	2.65556	0.00447452
p__Acidobacteriota.c__Blastocatellia.o__Blastocatellales.f__Blastocatellaceae.g__JGI_0001001-H03	3.06359	H	2.54326	0.00432024
p__Acidobacteriota.c__Holophagae	3.82125	L	3.1621	0.0021167
p__Acidobacteriota.c__Holophagae.o__Holophagales	2.84123	H	2.31687	0.0131237
p__Acidobacteriota.c__Holophagae.o__Holophagales.f__Holophagaceae	2.84123	H	2.31687	0.0131237
p__Acidobacteriota.c__Holophagae.o__Holophagales.f__Holophagaceae.g__Holophaga	2.84123	H	2.33644	0.0123783
p__Acidobacteriota.c__Vicinamibacteria.o__Vicinamibacterales	4.59805	M	3.95806	0.00784442
p__Acidobacteriota.c__Vicinamibacteria.o__Vicinamibacterales.f__Vicinamibacteraceae	3.65867	H	2.93912	0.0120216
p__Acidobacteriota.c__Vicinamibacteria.o__Vicinamibacterales.f__Vicinamibacteraceae.g__Vicinamibacter	2.91437	L	2.52143	0.00126521
p__Actinobacteriota.c__Acidimicrobiia.o__Microtrichales	3.90891	H	2.99767	0.0073128
p__Actinobacteriota.c__Acidimicrobiia.o__Microtrichales.f__Iamiaceae	2.81746	L	2.22198	0.035466
p__Actinobacteriota.c__Acidimicrobiia.o__Microtrichales.f__Iamiaceae.g__Iamia	2.81746	L	2.22198	0.035466
p__Actinobacteriota.c__Acidimicrobiia.o__Microtrichales.f__Ilumatobacteraceae	3.59742	H	2.79243	0.00517892
p__Actinobacteriota.c__Acidimicrobiia.o__Microtrichales.f__Ilumatobacteraceae.g__CL500-29_marine_group	3.05268	H	2.21684	0.00907933
p__Actinobacteriota.c__Actinobacteria.o__Catenulisporales	3.30707	L	2.69802	0.00293687
p__Actinobacteriota.c__Actinobacteria.o__Catenulisporales.f__Actinospicaceae	2.84123	L	2.3149	0.00339922
p__Actinobacteriota.c__Actinobacteria.o__Catenulisporales.f__Actinospicaceae.g__Actinospica	2.84123	L	2.3149	0.00339922
p__Actinobacteriota.c__Actinobacteria.o__Catenulisporales.f__Catenulisporaceae	3.12523	L	2.4902	0.00442249
p__Actinobacteriota.c__Actinobacteria.o__Catenulisporales.f__Catenulisporaceae.g__Catenulispora	3.12523	L	2.4902	0.00442249
p__Actinobacteriota.c__Actinobacteria.o__Corynebacteriales	4.21508	L	3.29504	0.0258623
p__Actinobacteriota.c__Actinobacteria.o__Corynebacteriales.f__Mycobacteriaceae	4.17061	L	3.3676	0.00250791
p__Actinobacteriota.c__Actinobacteria.o__Corynebacteriales.f__Mycobacteriaceae.g__Mycobacterium	4.17061	L	3.3676	0.00250791
p__Actinobacteriota.c__Actinobacteria.o__Corynebacteriales.f__Nocardiaceae.g__Rhodococcus	2.99174	H	2.44392	0.0115394
p__Actinobacteriota.c__Actinobacteria.o__Frankiales	4.47756	L	3.57827	0.0123783
p__Actinobacteriota.c__Actinobacteria.o__Frankiales.f__Acidothermaceae	4.32524	L	3.51424	0.00362507
p__Actinobacteriota.c__Actinobacteria.o__Frankiales.f__Acidothermaceae.g__Acidothermus	4.32524	L	3.51424	0.00362507
p__Actinobacteriota.c__Actinobacteria.o__Frankiales.f__Geodermatophilaceae.g__Blastococcus	3.02664	H	2.4194	0.0120216
p__Actinobacteriota.c__Actinobacteria.o__Frankiales.f__Geodermatophilaceae.g__Geodermatophilus	2.30354	L	2.03849	0.00290273
p__Actinobacteriota.c__Actinobacteria.o__Frankiales.f__Nakamurellaceae	3.12523	L	2.61815	0.000511099
p__Actinobacteriota.c__Actinobacteria.o__Frankiales.f__Nakamurellaceae.g__Nakamurella	3.12523	L	2.61815	0.000511099
p__Actinobacteriota.c__Actinobacteria.o__Micrococcales	4.24529	H	3.61095	0.00471633
p__Actinobacteriota.c__Actinobacteria.o__Micrococcales.f__Intrasporangiaceae	3.49244	H	2.89657	0.0188591
p__Actinobacteriota.c__Actinobacteria.o__Micrococcales.f__Intrasporangiaceae.g__Phycicoccus	3.49244	H	2.89657	0.0188591
p__Actinobacteriota.c__Actinobacteria.o__Micrococcales.f__Microbacteriaceae	3.48725	H	2.64071	0.00658216
p__Actinobacteriota.c__Actinobacteria.o__Micrococcales.f__Microbacteriaceae.g__Leifsonia	3.37677	H	2.44304	0.0179971
p__Actinobacteriota.c__Actinobacteria.o__Micrococcales.f__Microbacteriaceae.g__Microbacterium	2.71025	H	2.18666	0.0033794
p__Actinobacteriota.c__Actinobacteria.o__Micrococcales.f__Micrococcaceae	4.03953	H	3.47995	0.00332062
p__Actinobacteriota.c__Actinobacteria.o__Micrococcales.f__Micrococcaceae.g__Arthrobacter	3.7969	H	3.27291	0.0033794
p__Actinobacteriota.c__Actinobacteria.o__Micromonosporales.f__Micromonosporaceae.g__Luedemannella	4.0577	M	3.23356	0.0241096
p__Actinobacteriota.c__Actinobacteria.o__Propionibacteriales.f__Propionibacteriaceae	2.9251	M	2.33953	0.00606474
p__Actinobacteriota.c__Actinobacteria.o__Propionibacteriales.f__Propionibacteriaceae.g__Microlunatus	2.89438	M	2.47245	0.000760689
p__Actinobacteriota.c__Actinobacteria.o__Pseudonocardiales.f__Pseudonocardiaceae.g__Actinophytocola	2.66256	H	2.23391	0.00135719
p__Actinobacteriota.c__Actinobacteria.o__Pseudonocardiales.f__Pseudonocardiaceae.g__Amycolatopsis	3.16479	L	2.54683	0.00841468
p__Actinobacteriota.c__Actinobacteria.o__Pseudonocardiales.f__Pseudonocardiaceae.g__Crossiella	3.3915	M	2.76021	0.014752
p__Actinobacteriota.c__Actinobacteria.o__Streptomycetales	4.13448	H	3.26018	0.000911882
p__Actinobacteriota.c__Actinobacteria.o__Streptomycetales.f__Streptomycetaceae	4.13448	H	3.26018	0.000911882
p__Actinobacteriota.c__Actinobacteria.o__Streptomycetales.f__Streptomycetaceae.g__Kitasatospora	4.04743	H	3.09311	0.00304175
p__Actinobacteriota.c__Actinobacteria.o__Streptomycetales.f__Streptomycetaceae.g__Streptomyces	3.39294	H	2.79235	0.0021167
p__Actinobacteriota.c__Actinobacteria.o__Streptosporangiales	3.9036	H	3.05514	0.00233795
p__Actinobacteriota.c__Actinobacteria.o__Streptosporangiales.f__Streptosporangiaceae.g__Nonomuraea	2.6778	H	2.23976	0.00168504
p__Actinobacteriota.c__Actinobacteria.o__Streptosporangiales.f__Thermomonosporaceae	3.7771	H	2.97009	0.00214161
p__Actinobacteriota.c__Actinobacteria.o__Streptosporangiales.f__Thermomonosporaceae.g__Actinoallomurus	3.57855	H	2.85903	0.0039114
p__Actinobacteriota.c__Actinobacteria.o__Streptosporangiales.f__Thermomonosporaceae.g__Actinomadura	2.93141	L	2.12314	0.0249705
p__Actinobacteriota.c__Thermoleophilia	5.05135	M	4.31606	0.00126521
p__Actinobacteriota.c__Thermoleophilia.o__Gaiellales	4.8393	M	4.27199	0.000911882
p__Actinobacteriota.c__Thermoleophilia.o__Gaiellales.f__Gaiellaceae	3.91416	H	2.81286	0.0489212
p__Actinobacteriota.c__Thermoleophilia.o__Gaiellales.f__Gaiellaceae.g__Gaiella	3.91416	H	2.81286	0.0489212
p__Actinobacteriota.c__Thermoleophilia.o__Solirubrobacterales.f__Solirubrobacteraceae	4.50899	L	3.66467	0.0111415
p__Actinobacteriota.c__Thermoleophilia.o__Solirubrobacterales.f__Solirubrobacteraceae.g__Conexibacter	4.23886	L	3.52414	0.0025523
p__Actinobacteriota.c__Thermoleophilia.o__Solirubrobacterales.f__Solirubrobacteraceae.g__Solirubrobacter	3.74688	M	3.01625	0.0214484
p__Bacteroidota.c__Bacteroidia.o__Chitinophagales	3.91654	H	2.98205	0.0123783
p__Bacteroidota.c__Bacteroidia.o__Chitinophagales.f__Chitinophagaceae	3.88216	H	2.89892	0.0199948
p__Bacteroidota.c__Bacteroidia.o__Chitinophagales.f__Chitinophagaceae.g__Arachidicoccus	2.3915	M	2.12302	0.000627185
p__Bacteroidota.c__Bacteroidia.o__Chitinophagales.f__Chitinophagaceae.g__Ferruginibacter	2.67025	H	2.10517	0.00463431
p__Bacteroidota.c__Bacteroidia.o__Chitinophagales.f__Chitinophagaceae.g__Flavisolibacter	2.68889	H	2.28472	0.00300638
p__Bacteroidota.c__Bacteroidia.o__Chitinophagales.f__Chitinophagaceae.g__Niastella	2.52183	L	2.0741	0.00841468
p__Bacteroidota.c__Bacteroidia.o__Chitinophagales.f__Chitinophagaceae.g__Puia	3.53814	M	2.8487	0.00463431
p__Bacteroidota.c__Bacteroidia.o__Chitinophagales.f__Chitinophagaceae.g__Terrimonas	2.9807	H	2.38895	0.00146439
p__Bacteroidota.c__Bacteroidia.o__Flavobacteriales.f__Cryomorphaceae	1.78944	L	2.07071	0.0027539
p__Bacteroidota.c__Bacteroidia.o__Flavobacteriales.f__Cryomorphaceae.g__NS10_marine_group	1.78944	L	2.07071	0.0027539
p__Bdellovibrionota	3.45345	M	2.71856	0.0254125
p__Bdellovibrionota.c__Bdellovibrionia	2.99716	M	2.35448	0.0102058
p__Bdellovibrionota.c__Bdellovibrionia.o__Bdellovibrionales	2.99174	M	2.36118	0.00595927
p__Bdellovibrionota.c__Bdellovibrionia.o__Bdellovibrionales.f__Bdellovibrionaceae	2.99174	M	2.36118	0.00595927
p__Bdellovibrionota.c__Bdellovibrionia.o__Bdellovibrionales.f__Bdellovibrionaceae.g__Bdellovibrio	2.82017	M	2.28504	0.00748588
p__Chloroflexi	5.25868	L	4.66109	0.000911882
p__Chloroflexi.c__Chloroflexia.o__Thermomicrobiales.f__Thermomicrobiaceae	2.59107	M	2.08411	0.0292416
p__Chloroflexi.c__Chloroflexia.o__Thermomicrobiales.f__Thermomicrobiaceae.g__Nitrolancea	2.28544	M	2.02705	0.000944446
p__Chloroflexi.c__Ktedonobacteria.o__Ktedonobacterales	4.62525	L	4.1523	0.00233795
p__Chloroflexi.c__Ktedonobacteria.o__Ktedonobacterales.f__Ktedonobacteraceae	4.53819	L	4.13075	0.00167522
p__Chloroflexi.c__Ktedonobacteria.o__Ktedonobacterales.f__Ktedonobacteraceae.g__1921-2	2.86862	L	2.56393	0.00290273
p__Chloroflexi.c__Ktedonobacteria.o__Ktedonobacterales.f__Ktedonobacteraceae.g__1921-3	3.17683	L	2.86519	0.00108042
p__Chloroflexi.c__Ktedonobacteria.o__Ktedonobacterales.f__Ktedonobacteraceae.g__FCPS473	3.83162	L	3.43603	0.00108042
p__Chloroflexi.c__Ktedonobacteria.o__Ktedonobacterales.f__Ktedonobacteraceae.g__HSB_OF53-F07	4.06712	L	3.67297	0.0033794
p__Chloroflexi.c__Ktedonobacteria.o__Ktedonobacterales.f__Ktedonobacteraceae.g__JG30a-KF-32	3.8073	L	3.49749	0.000511099
p__Chloroflexi.c__Ktedonobacteria.o__Ktedonobacterales.f__Ktedonobacteraceae.g__Ktedonobacter	3.13709	H	2.4977	0.035466
p__Fibrobacterota	2.66256	H	2.21483	0.0131237
p__Fibrobacterota.c__Fibrobacteria	2.66256	H	2.21483	0.0131237
p__Fibrobacterota.c__Fibrobacteria.o__Fibrobacterales	2.66256	H	2.21483	0.0131237
p__Fibrobacterota.c__Fibrobacteria.o__Fibrobacterales.f__Fibrobacteraceae	2.57713	H	2.17756	0.0106323
p__Fibrobacterota.c__Fibrobacteria.o__Fibrobacterales.f__Fibrobacteraceae.g__possible_genus_04	2.57239	H	2.19834	0.00552302
p__Firmicutes	4.67833	M	3.98327	0.000760689
p__Firmicutes.c__Bacilli	4.60275	M	3.8843	0.000911882
p__Firmicutes.c__Bacilli.o__Bacillales	4.45726	M	3.91749	0.000511099
p__Firmicutes.c__Bacilli.o__Bacillales.f__Bacillaceae	4.37142	M	3.81801	0.000511099
p__Firmicutes.c__Bacilli.o__Bacillales.f__Bacillaceae.g__Bacillus	4.35599	M	3.80604	0.000511099
p__Firmicutes.c__Bacilli.o__Bacillales.f__Planococcaceae	3.70571	M	3.22324	0.000511099
p__Firmicutes.c__Bacilli.o__Bacillales.f__Planococcaceae.g__Caryophanon	2.84123	M	2.52068	0.00146439
p__Firmicutes.c__Bacilli.o__Bacillales.f__Planococcaceae.g__Lysinibacillus	3.3951	M	2.84213	0.00309559
p__Firmicutes.c__Bacilli.o__Paenibacillales	4.03675	L	2.94681	0.0277423
p__Firmicutes.c__Bacilli.o__Paenibacillales.f__Paenibacillaceae	4.03675	L	2.94681	0.0277423
p__Firmicutes.c__Bacilli.o__Paenibacillales.f__Paenibacillaceae.g__Paenibacillus	3.96668	L	2.89119	0.0131237
p__Firmicutes.c__Clostridia	3.7372	M	3.19093	0.000760689
p__Firmicutes.c__Clostridia.o__Clostridiales	3.21865	M	2.74299	0.0033794
p__Firmicutes.c__Clostridia.o__Clostridiales.f__Clostridiaceae	3.17683	M	2.70098	0.00339922
p__Firmicutes.c__Clostridia.o__Clostridiales.f__Clostridiaceae.g__Clostridium_sensu_stricto_1	2.92297	M	2.39413	0.0422673
p__Firmicutes.c__Clostridia.o__Clostridiales.f__Clostridiaceae.g__Clostridium_sensu_stricto_12	2.51643	M	2.1314	0.00309559
p__Firmicutes.c__Clostridia.o__Lachnospirales	2.97507	M	2.52432	0.00167522
p__Firmicutes.c__Clostridia.o__Lachnospirales.f__Lachnospiraceae	2.97318	M	2.52204	0.00167522
p__Firmicutes.c__Clostridia.o__Lachnospirales.f__Lachnospiraceae.g__Tyzzerella	2.55286	M	2.10829	0.00482795
p__Firmicutes.c__Clostridia.o__norank_c__Clostridia.f__Hungateiclostridiaceae	2.72393	M	2.18404	0.0394028
p__Firmicutes.c__Clostridia.o__Oscillospirales	2.82553	M	2.28522	0.00658216
p__Firmicutes.c__Clostridia.o__Oscillospirales.f__Ruminococcaceae	2.68153	M	2.16806	0.00624469
p__Firmicutes.c__Clostridia.o__Oscillospirales.f__Ruminococcaceae.g__Candidatus_Soleaferrea	2.60457	M	2.10003	0.014752
p__Firmicutes.c__Clostridia.o__Peptostreptococcales-Tissierellales	3.0861	M	2.37265	0.00841468
p__Firmicutes.c__Clostridia.o__Peptostreptococcales-Tissierellales.f__Peptostreptococcaceae	3.04631	M	2.33077	0.0107574
p__Firmicutes.c__Clostridia.o__Peptostreptococcales-Tissierellales.f__Peptostreptococcaceae.g__Romboutsia	2.91001	M	2.27206	0.0178922
p__Myxococcota	4.48979	L	3.65552	0.00168504
p__Myxococcota.c__Myxococcia	4.21453	L	3.76449	0.000511099
p__Myxococcota.c__Myxococcia.o__Myxococcales	4.21453	L	3.76449	0.000511099
p__Myxococcota.c__Myxococcia.o__Myxococcales.f__Anaeromyxobacteraceae	4.138	L	3.74473	0.000511099
p__Myxococcota.c__Myxococcia.o__Myxococcales.f__Anaeromyxobacteraceae.g__Anaeromyxobacter	4.138	L	3.74473	0.000511099
p__Nitrospirota	3.62912	M	2.93722	0.0025523
p__Nitrospirota.c__Nitrospiria	3.62912	M	2.93722	0.0025523
p__Nitrospirota.c__Nitrospiria.o__Nitrospirales	3.62912	M	2.93722	0.0025523
p__Nitrospirota.c__Nitrospiria.o__Nitrospirales.f__Nitrospiraceae	3.62912	M	2.93722	0.0025523
p__Nitrospirota.c__Nitrospiria.o__Nitrospirales.f__Nitrospiraceae.g__Nitrospira	3.62912	M	2.93722	0.0025523
p__Planctomycetota.c__Planctomycetes.o__Isosphaerales.f__Isosphaeraceae.g__Tundrisphaera	2.92721	L	2.42452	0.00606474
p__Proteobacteria.c__Alphaproteobacteria.o__Acetobacterales.f__Acetobacteraceae.g__Rhodovastum	3.11713	L	2.49825	0.0033794
p__Proteobacteria.c__Alphaproteobacteria.o__Caulobacterales.f__Caulobacteraceae.g__Phenylobacterium	3.66834	L	2.65232	0.0249705
p__Proteobacteria.c__Alphaproteobacteria.o__Caulobacterales.f__Hyphomonadaceae.g__SWB02	3.20884	M	2.46113	0.0297591
p__Proteobacteria.c__Alphaproteobacteria.o__Dongiales	3.05739	M	2.35579	0.0297591
p__Proteobacteria.c__Alphaproteobacteria.o__Dongiales.f__Dongiaceae	3.05739	M	2.35579	0.0297591
p__Proteobacteria.c__Alphaproteobacteria.o__Dongiales.f__Dongiaceae.g__Dongia	3.05739	M	2.35579	0.0297591
p__Proteobacteria.c__Alphaproteobacteria.o__Micropepsales	4.03839	M	3.51005	0.000511099
p__Proteobacteria.c__Alphaproteobacteria.o__Micropepsales.f__Micropepsaceae	4.03839	M	3.51005	0.000511099
p__Proteobacteria.c__Alphaproteobacteria.o__Micropepsales.f__Micropepsaceae.g__Micropepsis	2.48258	M	2.05654	0.0188591
p__Proteobacteria.c__Alphaproteobacteria.o__Reyranellales	4.07544	L	3.28224	0.00233795
p__Proteobacteria.c__Alphaproteobacteria.o__Reyranellales.f__Reyranellaceae	4.07544	L	3.28224	0.00233795
p__Proteobacteria.c__Alphaproteobacteria.o__Reyranellales.f__Reyranellaceae.g__Reyranella	4.06528	L	3.27352	0.00189411
p__Proteobacteria.c__Alphaproteobacteria.o__Rhizobiales.f__Beijerinckiaceae	4.01732	L	3.18711	0.0033794
p__Proteobacteria.c__Alphaproteobacteria.o__Rhizobiales.f__Beijerinckiaceae.g__Microvirga	2.88052	H	2.42475	0.0188591
p__Proteobacteria.c__Alphaproteobacteria.o__Rhizobiales.f__Beijerinckiaceae.g__Roseiarcus	3.71543	L	3.05114	0.00432024
p__Proteobacteria.c__Alphaproteobacteria.o__Rhizobiales.f__Hyphomicrobiaceae	3.9202	M	3.26005	0.00332062
p__Proteobacteria.c__Alphaproteobacteria.o__Rhizobiales.f__Hyphomicrobiaceae.g__Hyphomicrobium	3.29459	M	2.82583	0.000511099
p__Proteobacteria.c__Alphaproteobacteria.o__Rhizobiales.f__Hyphomicrobiaceae.g__Pedomicrobium	3.76929	H	3.05469	0.00332062
p__Proteobacteria.c__Alphaproteobacteria.o__Rhizobiales.f__Labraceae	3.08464	L	2.3741	0.00552302
p__Proteobacteria.c__Alphaproteobacteria.o__Rhizobiales.f__Labraceae.g__Labrys	3.08464	L	2.3741	0.00552302
p__Proteobacteria.c__Alphaproteobacteria.o__Rhizobiales.f__Rhizobiaceae	3.94679	H	3.18664	0.00309559
p__Proteobacteria.c__Alphaproteobacteria.o__Rhizobiales.f__Rhizobiaceae.g__Allorhizobium-Neorhizobium-Pararhizobium-Rhizobium	3.55783	H	2.88851	0.00309559
p__Proteobacteria.c__Alphaproteobacteria.o__Rhizobiales.f__Rhizobiaceae.g__Mesorhizobium	3.59922	H	2.81894	0.00508886
p__Proteobacteria.c__Alphaproteobacteria.o__Rhizobiales.f__Rhizobiaceae.g__Phyllobacterium	2.98809	H	2.55764	0.00108042
p__Proteobacteria.c__Alphaproteobacteria.o__Rhizobiales.f__Rhizobiales_Incertae_Sedis	3.46765	H	2.65694	0.033845
p__Proteobacteria.c__Alphaproteobacteria.o__Rhizobiales.f__Rhizobiales_Incertae_Sedis.g__Nordella	3.06819	H	2.53654	0.00432024
p__Proteobacteria.c__Alphaproteobacteria.o__Rhizobiales.f__Xanthobacteraceae.g__Bradyrhizobium	4.79704	L	3.98386	0.00362507
p__Proteobacteria.c__Alphaproteobacteria.o__Rhizobiales.f__Xanthobacteraceae.g__Pseudolabrys	3.96165	M	3.53937	0.000511099
p__Proteobacteria.c__Alphaproteobacteria.o__Sphingomonadales	4.27478	H	3.66031	0.000511099
p__Proteobacteria.c__Alphaproteobacteria.o__Sphingomonadales.f__Sphingomonadaceae	4.27478	H	3.66031	0.000511099
p__Proteobacteria.c__Alphaproteobacteria.o__Sphingomonadales.f__Sphingomonadaceae.g__Ellin6055	3.44071	H	2.57191	0.0191929
p__Proteobacteria.c__Alphaproteobacteria.o__Sphingomonadales.f__Sphingomonadaceae.g__Novosphingobium	3.3545	H	2.81814	0.00293687
p__Proteobacteria.c__Alphaproteobacteria.o__Sphingomonadales.f__Sphingomonadaceae.g__Sphingobium	2.73062	H	2.14559	0.0188591
p__Proteobacteria.c__Alphaproteobacteria.o__Sphingomonadales.f__Sphingomonadaceae.g__Sphingomonas	4.10499	H	3.5299	0.000511099
p__Proteobacteria.c__Alphaproteobacteria.o__Tistrellales	2.83083	H	2.33515	0.00350008
p__Proteobacteria.c__Alphaproteobacteria.o__Tistrellales.f__Geminicoccaceae	2.83083	H	2.33515	0.00350008
p__Proteobacteria.c__Alphaproteobacteria.o__Tistrellales.f__Geminicoccaceae.g__Candidatus_Alysiosphaera	2.80647	H	2.322	0.00309559
p__Proteobacteria.c__Gammaproteobacteria	4.85888	H	3.93849	0.00552302
p__Proteobacteria.c__Gammaproteobacteria.o__Burkholderiales	4.63581	H	3.64795	0.00552302
p__Proteobacteria.c__Gammaproteobacteria.o__Burkholderiales.f__Burkholderiaceae	3.91089	L	3.09492	0.00309559
p__Proteobacteria.c__Gammaproteobacteria.o__Burkholderiales.f__Burkholderiaceae.g__Burkholderia-Caballeronia-Paraburkholderia	3.90137	L	3.09441	0.00309559
p__Proteobacteria.c__Gammaproteobacteria.o__Burkholderiales.f__Comamonadaceae	3.77621	H	2.84296	0.00861383
p__Proteobacteria.c__Gammaproteobacteria.o__Burkholderiales.f__Comamonadaceae.g__Caenimonas	2.94578	L	2.38954	0.00233795
p__Proteobacteria.c__Gammaproteobacteria.o__Burkholderiales.f__Comamonadaceae.g__Piscinibacter	1.51643	H	2.01069	0.014752
p__Proteobacteria.c__Gammaproteobacteria.o__Burkholderiales.f__Comamonadaceae.g__Ramlibacter	3.0861	H	2.39981	0.00322494
p__Proteobacteria.c__Gammaproteobacteria.o__Burkholderiales.f__Comamonadaceae.g__Rhizobacter	2.51097	H	2.01875	0.00508886
p__Proteobacteria.c__Gammaproteobacteria.o__Burkholderiales.f__Nitrosomonadaceae	4.10694	M	3.32936	0.00168504
p__Proteobacteria.c__Gammaproteobacteria.o__Burkholderiales.f__Nitrosomonadaceae.g__Ellin6067	3.80703	M	3.06873	0.00115896
p__Proteobacteria.c__Gammaproteobacteria.o__Burkholderiales.f__Nitrosomonadaceae.g__mle1-7	3.0078	H	2.55548	0.00126521
p__Proteobacteria.c__Gammaproteobacteria.o__Burkholderiales.f__Nitrosomonadaceae.g__MND1	3.63824	M	2.96246	0.0027539
p__Proteobacteria.c__Gammaproteobacteria.o__Burkholderiales.f__Nitrosomonadaceae.g__Nitrosospira	3.11303	H	2.46207	0.00233795
p__Proteobacteria.c__Gammaproteobacteria.o__Burkholderiales.f__Oxalobacteraceae	4.00056	H	3.38724	0.00108042
p__Proteobacteria.c__Gammaproteobacteria.o__Burkholderiales.f__Oxalobacteraceae.g__Massilia	3.95596	H	3.35852	0.000911882
p__Proteobacteria.c__Gammaproteobacteria.o__Gammaproteobacteria_Incertae_Sedis	3.91783	H	2.97118	0.00907933
p__Proteobacteria.c__Gammaproteobacteria.o__Gammaproteobacteria_Incertae_Sedis.f__unclassified_o__Gammaproteobacteria_Incertae_Sedis	3.91783	H	2.97118	0.00907933
p__Proteobacteria.c__Gammaproteobacteria.o__Gammaproteobacteria_Incertae_Sedis.f__unclassified_o__Gammaproteobacteria_Incertae_Sedis.g__Acidibacter	3.89255	H	2.94393	0.0188591
p__Proteobacteria.c__Gammaproteobacteria.o__Legionellales.f__Legionellaceae.g__Legionella	3.13186	M	2.44488	0.0394028
p__Proteobacteria.c__Gammaproteobacteria.o__Pseudomonadales.f__Pseudomonadaceae	2.85139	H	2.2694	0.035466
p__Proteobacteria.c__Gammaproteobacteria.o__Pseudomonadales.f__Pseudomonadaceae.g__Pseudomonas	2.85139	H	2.2694	0.035466
p__Proteobacteria.c__Gammaproteobacteria.o__Salinisphaerales	2.71371	L	2.18908	0.0033401
p__Proteobacteria.c__Gammaproteobacteria.o__Salinisphaerales.f__Solimonadaceae	2.71371	L	2.18908	0.0033401
p__Proteobacteria.c__Gammaproteobacteria.o__Salinisphaerales.f__Solimonadaceae.g__Polycyclovorans	2.39867	L	2.10138	0.000627185
p__Proteobacteria.c__Gammaproteobacteria.o__Steroidobacterales	3.21432	H	2.62583	0.00233795
p__Proteobacteria.c__Gammaproteobacteria.o__Steroidobacterales.f__Steroidobacteraceae	3.18738	H	2.58325	0.0021167
p__Proteobacteria.c__Gammaproteobacteria.o__Steroidobacterales.f__Steroidobacteraceae.g__Steroidobacter	3.11165	H	2.58989	0.00293687
p__Proteobacteria.c__Gammaproteobacteria.o__Xanthomonadales	3.98312	H	3.28872	0.00322494
p__Proteobacteria.c__Gammaproteobacteria.o__Xanthomonadales.f__Rhodanobacteraceae	3.85389	M	3.24759	0.000911882
p__Proteobacteria.c__Gammaproteobacteria.o__Xanthomonadales.f__Rhodanobacteraceae.g__Dokdonella	3.13054	M	2.58494	0.000911882
p__Proteobacteria.c__Gammaproteobacteria.o__Xanthomonadales.f__Rhodanobacteraceae.g__Rhodanobacter	3.71233	M	3.12175	0.000911882
p__Proteobacteria.c__Gammaproteobacteria.o__Xanthomonadales.f__Xanthomonadaceae	3.55832	H	2.8424	0.00706066
p__Proteobacteria.c__Gammaproteobacteria.o__Xanthomonadales.f__Xanthomonadaceae.g__Lysobacter	3.26073	H	2.6166	0.00309559

## Sheet: Supplementary Table 5
Supplementary Table 5 Fungi significantly influenced by the three light intensity treatments from glasshouse experiment
	H-mean	H-sd	L-mean	L-sd	M-mean	M-sd	H_statistic	pvalue
d__Eukaryota; k__Fungi; p__Ascomycota; c__Sordariomycetes; o__Hypocreales; f__Bionectriaceae; g__Nectriella	0	0	0.01703	0.01141	0	0	16.1525	0.0003108
d__Eukaryota; k__Fungi; p__Basidiomycota; c__Microbotryomycetes; o__Sporidiobolales; f__Sporidiobolaceae; g__Rhodosporidiobolus	0	0	0.4417	0.4793	0	0	16.1288	0.0003145
d__Eukaryota; k__Fungi; p__Ascomycota; c__Pezizomycotina_cls_Incertae_sedis; o__Pezizomycotina_ord_Incertae_sedis; f__Pezizomycotina_fam_Incertae_sedis; g__Arcuadendron	0	0	0	0	0.02155	0.01163	16.1288	0.0003145
d__Eukaryota; k__Fungi; p__Ascomycota; c__Sordariomycetes; o__Sordariales; f__Lasiosphaeriaceae; g__Schizothecium	0.002927	0.003558	0.1698	0.07737	0.6814	0.3355	15.1892	0.0005031
d__Eukaryota; k__Fungi; p__Basidiomycota; c__Tremellomycetes; o__Filobasidiales; f__Filobasidiaceae; g__Filobasidium	0.7458	0.4408	0.07689	0.07426	0.004257	0.002181	15.1892	0.0005031
d__Eukaryota; k__Fungi; p__Basidiomycota; c__Tremellomycetes; o__Tremellales; f__Bulleribasidiaceae; g__Vishniacozyma	10.92	7.602	1.64	0.7854	0.2605	0.06308	15.1579	0.0005111
d__Eukaryota; k__Fungi; p__Basidiomycota; c__Agaricomycetes; o__Agaricales; f__Bolbitiaceae; g__Conocybe	0	0	0.1612	0.258	0.0005321	0.001303	14.8438	0.000598
d__Eukaryota; k__Fungi; p__Ascomycota; c__Sordariomycetes; o__Microascales; f__Microascaceae; g__Cephalotrichum	11.22	3.862	20.36	3.888	45.03	8.678	14.7485	0.0006272
d__Eukaryota; k__Fungi; p__Ascomycota; c__Sordariomycetes; o__Hypocreales; f__Cordycipitaceae; g__Lecanicillium	0.02022	0.02036	0.3839	0.2789	0.09738	0.03707	14.7485	0.0006272
d__Eukaryota; k__Fungi; p__Ascomycota; c__Sordariomycetes; o__Xylariales; f__Bartaliniaceae; g__Truncatella	0	0	0.02554	0.01467	0.0002661	0.0006517	14.4811	0.0007169
d__Eukaryota; k__Fungi; p__Ascomycota; c__Sordariomycetes; o__Xylariales; f__Apiosporaceae; g__Apiospora	0.001862	0.003259	0.06785	0.04929	0.009845	0.004449	14.3561	0.0007631
d__Eukaryota; k__Fungi; p__Ascomycota; c__Dothideomycetes; o__Dothideales; f__Aureobasidiaceae; g__Aureobasidium	0.3525	0.1563	0.003459	0.003412	0	0	14.2915	0.0007882
d__Eukaryota; k__Fungi; p__Ascomycota; c__Eurotiomycetes; o__Onygenales; f__Gymnoascaceae; g__Arachniotus	0	0	0.07902	0.08433	0.001596	0.003193	14.209	0.0008214
d__Eukaryota; k__Fungi; p__Ascomycota; c__Sordariomycetes; o__Hypocreales; f__Stachybotryaceae; g__Stachybotrys	0	0	0.01224	0.01248	0.0005321	0.001303	14.1629	0.0008406
d__Eukaryota; k__Fungi; p__Ascomycota; c__Dothideomycetes; o__Capnodiales; f__Cladosporiaceae; g__Cladosporium	6.907	1.757	11.6	3.805	1.297	0.4521	14	0.0009119
d__Eukaryota; k__Fungi; p__Ascomycota; c__Sordariomycetes; o__Hypocreales; f__Nectriaceae; g__unclassified_f__Nectriaceae	0	0	0.01836	0.01033	0.00133	0.002122	13.8914	0.0009627
d__Eukaryota; k__Fungi; p__Ascomycota; c__Leotiomycetes; o__Helotiales; f__Hyaloscyphaceae; g__Pezizella	0	0	0.03938	0.02246	0.004523	0.006653	13.267	0.001316
d__Eukaryota; k__Fungi; p__Ascomycota; c__Sordariomycetes; o__Xylariales; f__Xylariaceae; g__Ascotricha	0	0	0.0007982	0.001336	0.01623	0.01454	13.2422	0.001332
d__Eukaryota; k__Fungi; p__Ascomycota; c__Dothideomycetes; o__Pleosporales; f__Didymosphaeriaceae; g__Paracamarosporium	0.05907	0.03046	0.001596	0.002671	0.0002661	0.0006517	13.1888	0.001368
d__Eukaryota; k__Fungi; p__Ascomycota; c__Dothideomycetes; o__Pleosporales; f__Cucurbitariaceae; g__Pyrenochaeta	0.006386	0.004842	0.03831	0.01392	0.02182	0.006359	13.0663	0.001454
d__Eukaryota; k__Fungi; p__Basidiomycota; c__Tremellomycetes; o__Cystofilobasidiales; f__Mrakiaceae; g__Tausonia	0.02102	0.008998	0.001064	0.002607	0.002129	0.005214	12.965	0.00153
d__Eukaryota; k__Fungi; p__Glomeromycota; c__Glomeromycetes; o__Diversisporales; f__Diversisporales_fam_Incertae_sedis; g__Entrophospora	0	0	0.005055	0.006804	0.01809	0.008427	12.7932	0.001667
d__Eukaryota; k__Fungi; p__Ascomycota; c__Dothideomycetes; o__Pleosporales; f__Thyridariaceae; g__unclassified_f__Thyridariaceae	0.003725	0.003733	0.001862	0.004562	0.1016	0.06566	12.6879	0.001757
d__Eukaryota; k__Fungi; p__Ascomycota; c__Dothideomycetes; o__Pleosporales; f__Cucurbitariaceae; g__Neocucurbitaria	0	0	0	0	0.005321	0.007116	12.6656	0.001777
d__Eukaryota; k__Fungi; p__Ascomycota; c__Sordariomycetes; o__Boliniales; f__Boliniales_fam_Incertae_sedis; g__Paramicrothyrium	0	0	0.00133	0.002122	0.01251	0.01188	12.6369	0.001803
d__Eukaryota; k__Fungi; p__Rozellomycota; c__Rozellomycotina_cls_Incertae_sedis; o__GS08; f__unclassified_o__GS08; g__unclassified_o__GS08	0.0007982	0.001955	0.01809	0.004244	0.01091	0.007516	12.4757	0.001954
d__Eukaryota; k__Fungi; p__Ascomycota; c__Sordariomycetes; o__Hypocreales; f__Nectriaceae; g__Ilyonectria	0.002927	0.003558	0.001862	0.003834	0.4225	0.6844	12.1774	0.002268
d__Eukaryota; k__Fungi; p__Basidiomycota; c__Tremellomycetes; o__Tremellales; f__unclassified_o__Tremellales; g__unclassified_o__Tremellales	0.3605	0.178	0.9512	1.914	0.04683	0.01145	12.117	0.002338
d__Eukaryota; k__Fungi; p__Ascomycota; c__Sordariomycetes; o__Glomerellales; f__Reticulascaceae; g__Pseudoacrodictys	0.001064	0.002607	0	0	0.009579	0.008974	12.0635	0.002401
d__Eukaryota; k__Fungi; p__Basidiomycota; c__Cystobasidiomycetes; o__Cystobasidiomycetes_ord_Incertae_sedis; f__Symmetrosporaceae; g__Symmetrospora	1.315	1.916	0.04018	0.04414	0.0133	0.009772	11.991	0.00249
d__Eukaryota; k__Fungi; p__Ascomycota; c__Dothideomycetes; o__Pleosporales; f__Phaeosphaeriaceae; g__Phaeosphaeriopsis	0.05827	0.0372	0.005854	0.005406	0.004523	0.007025	11.9819	0.002501
d__Eukaryota; k__Fungi; p__Ascomycota; c__Sordariomycetes; o__Hypocreales; f__Nectriaceae; g__Fusarium	0.03113	0.01596	0.4632	0.6221	0.04018	0.0173	11.8871	0.002623
d__Eukaryota; k__Fungi; p__Ascomycota; c__Dothideomycetes; o__Pleosporales; f__Cucurbitariaceae; g__Pyrenochaetopsis	0.06279	0.03668	0.002661	0.003139	0.07211	0.03972	11.6849	0.002902
d__Eukaryota; k__Fungi; p__Ascomycota; c__Sordariomycetes; o__Hypocreales; f__Bionectriaceae; g__Bionectria	0.01517	0.01018	0.00878	0.008729	0.07636	0.0304	11.6367	0.002973
d__Eukaryota; k__Fungi; p__Ascomycota; c__Pezizomycetes; o__Pezizales; f__Pyronemataceae; g__unclassified_f__Pyronemataceae	0.0007982	0.001955	0.00878	0.008125	0.03645	0.04835	11.5046	0.003175
d__Eukaryota; k__Fungi; p__Ascomycota; c__Sordariomycetes; o__Sordariales; f__Chaetomiaceae; g__Dichotomopilus	0.01783	0.01595	0.07876	0.04614	0.007184	0.003605	11.4865	0.003204
d__Eukaryota; k__Fungi; p__Ascomycota; c__Dothideomycetes; o__unclassified_c__Dothideomycetes; f__unclassified_c__Dothideomycetes; g__unclassified_c__Dothideomycetes	0.005587	0.005222	0.00612	0.006009	0.111	0.121	11.4155	0.00332
d__Eukaryota; k__Fungi; p__Ascomycota; c__Dothideomycetes; o__Pleosporales; f__Didymellaceae; g__Paraboeremia	0.006918	0.01114	0.001862	0.003834	0.06572	0.05369	11.3862	0.003369
d__Eukaryota; k__Fungi; p__Ascomycota; c__Sordariomycetes; o__Sordariales; f__Chaetomiaceae; g__Trichocladium	0.09924	0.06352	0.2916	0.1898	0.8458	0.8233	11.3801	0.003379
d__Eukaryota; k__Fungi; p__Ascomycota; c__Dothideomycetes; o__Pleosporales; f__Didymosphaeriaceae; g__Spegazzinia	0.207	0.09622	0.02368	0.04253	0.00612	0.009759	11.2362	0.003632
d__Eukaryota; k__Fungi; p__Ascomycota; c__Dothideomycetes; o__Venturiales; f__Venturiaceae; g__Venturia	0.004523	0.007848	0.001862	0.003259	0.04337	0.02531	11.2082	0.003683
d__Eukaryota; k__Fungi; p__Ascomycota; c__Leotiomycetes; o__Helotiales; f__Myxotrichaceae; g__Oidiodendron	0.009046	0.01013	0.07317	0.04846	0.01729	0.01056	11.1337	0.003823
d__Eukaryota; k__Fungi; p__Ascomycota; c__Dothideomycetes; o__Pleosporales; f__Pleosporaceae; g__Alternaria	7.834	10.49	1.575	1.418	0.6798	0.177	11.0994	0.003889
d__Eukaryota; k__Fungi; p__Ascomycota; c__Dothideomycetes; o__Pleosporales; f__Arthopyreniaceae; g__unclassified_f__Arthopyreniaceae	0	0	0.0002661	0.0006517	0.005587	0.003153	11.0868	0.003913
d__Eukaryota; k__Fungi; p__Ascomycota; c__Dothideomycetes; o__Pleosporales; f__Didymosphaeriaceae; g__Paraphaeosphaeria	0.3619	0.1883	0.03672	0.01809	0.07211	0.04512	11.0024	0.004082
d__Eukaryota; k__Fungi; p__Basidiomycota; c__Cystobasidiomycetes; o__Cystobasidiales; f__Cystobasidiaceae; g__Cystobasidium	0.1753	0.178	0.0133	0.02241	0.008514	0.006971	10.8846	0.00433
d__Eukaryota; k__Fungi; p__Ascomycota; c__Sordariomycetes; o__Hypocreales; f__Nectriaceae; g__Volutella	0.06652	0.0829	0.4624	0.2337	0.1261	0.04643	10.8421	0.004422
d__Eukaryota; k__Fungi; p__Ascomycota; c__Sordariomycetes; o__Hypocreales; f__Clavicipitaceae; g__Collarina	0	0	0.0002661	0.0006517	0.004257	0.003733	10.7009	0.004746
d__Eukaryota; k__Fungi; p__Ascomycota; c__Sordariomycetes; o__Sordariales; f__Lasiosphaeriaceae; g__Cercophora	0	0	0.3177	0.2696	0.2799	0.4368	10.663	0.004837
d__Eukaryota; k__Fungi; p__Ascomycota; c__Dothideomycetes; o__Venturiales; f__Sympoventuriaceae; g__Veronaeopsis	0.03166	0.02354	0.00612	0.006653	0.04949	0.01848	10.6301	0.004917
d__Eukaryota; k__Fungi; p__Ascomycota; c__Dothideomycetes; o__Pleosporales; f__Didymellaceae; g__Phoma	0.1567	0.06487	0.2416	0.114	0.06811	0.02056	10.6082	0.004971
d__Eukaryota; k__Fungi; p__Ascomycota; c__Dothideomycetes; o__Pleosporales; f__Torulaceae; g__Torula	0.04177	0.04766	0.2373	0.146	0.04177	0.01259	10.5159	0.005206
d__Eukaryota; k__Fungi; p__Ascomycota; c__Sordariomycetes; o__Pleurotheciales; f__Pleurotheciaceae; g__Pleurotheciella	0	0	0.02953	0.03988	0.0306	0.01765	10.5141	0.005211
d__Eukaryota; k__Fungi; p__Ascomycota; c__Dothideomycetes; o__Mytilinidiales; f__Mytilinidiaceae; g__unclassified_f__Mytilinidiaceae	0	0	0.007982	0.009789	0.02395	0.02949	10.5119	0.005216
d__Eukaryota; k__Fungi; p__Basidiomycota; c__Tremellomycetes; o__Tremellales; f__Cuniculitremaceae; g__Kockovaella	0.2017	0.1737	0.02368	0.0288	0.01038	0.02096	10.4086	0.005493
d__Eukaryota; k__Fungi; p__Ascomycota; c__Sordariomycetes; o__Pleurotheciales; f__Pleurotheciaceae; g__unclassified_f__Pleurotheciaceae	0	0	0.04018	0.0465	0.08142	0.05662	10.3611	0.005625
d__Eukaryota; k__Fungi; p__Ascomycota; c__Sordariomycetes; o__Microascales; f__Microascaceae; g__Scopulariopsis	0.02288	0.01583	0.002927	0.003558	0.006918	0.00603	10.3515	0.005652
d__Eukaryota; k__Fungi; p__Ascomycota; c__Leotiomycetes; o__Thelebolales; f__Pseudeurotiaceae; g__Pseudogymnoascus	0.4095	0.3049	3.24	2.699	0.3291	0.2833	10.2456	0.005959
d__Eukaryota; k__Fungi; p__Basidiomycota; c__Agaricostilbomycetes; o__Agaricostilbales; f__Kondoaceae; g__Kondoa	0.01862	0.0219	0.0005321	0.001303	0.001862	0.004562	10.2162	0.006048
d__Eukaryota; k__Fungi; p__Basidiomycota; c__Tremellomycetes; o__Filobasidiales; f__Piskurozymaceae; g__Solicoccozyma	0.04443	0.04011	0.02315	0.01438	0.1038	0.06157	9.95036	0.006907
d__Eukaryota; k__Fungi; p__Ascomycota; c__Sordariomycetes; o__Hypocreales; f__Hypocreaceae; g__Monocillium	0.2589	0.1974	0.381	0.1534	0.1618	0.01517	9.88154	0.007149
d__Eukaryota; k__Fungi; p__Ascomycota; c__Eurotiomycetes; o__Chaetothyriales; f__Herpotrichiellaceae; g__Exophiala	0.06332	0.06561	0.02235	0.01269	0.1341	0.02469	9.87135	0.007186
d__Eukaryota; k__Fungi; p__Ascomycota; c__Sordariomycetes; o__Sordariales; f__Chaetomiaceae; g__unclassified_f__Chaetomiaceae	0.09605	0.06477	0.08381	0.05	0.01517	0.01544	9.63567	0.008084
d__Eukaryota; k__Fungi; p__Ascomycota; c__Dothideomycetes; o__Capnodiales; f__Mycosphaerellaceae; g__Septoria	0	0	0	0	0.00133	0.001202	9.6	0.00823
d__Eukaryota; k__Fungi; p__Ascomycota; c__Sordariomycetes; o__Hypocreales; f__Hypocreaceae; g__Trichoderma	0.01969	0.0142	0.05454	0.01426	0.04204	0.01704	9.59876	0.008235
d__Eukaryota; k__Fungi; p__Ascomycota; c__Sordariomycetes; o__Hypocreales; f__Stachybotryaceae; g__Myxospora	0	0	0.002395	0.002201	0	0	9.54386	0.008464
d__Eukaryota; k__Fungi; p__Ascomycota; c__Sordariomycetes; o__Sordariales; f__Chaetomiaceae; g__Chaetomidium	0	0	0	0	0.01171	0.0115	9.52529	0.008543
d__Eukaryota; k__Fungi; p__Ascomycota; c__Sordariomycetes; o__Sordariales; f__Helminthosphaeriaceae; g__Endophragmiella	0	0	0	0	0.008514	0.009454	9.52529	0.008543
d__Eukaryota; k__Fungi; p__Ascomycota; c__Dothideomycetes; o__Pleosporales; f__Pleosporales_fam_Incertae_sedis; g__Monodictys	0	0	0	0	0.004789	0.004946	9.52529	0.008543
d__Eukaryota; k__Fungi; p__Ascomycota; c__Sordariomycetes; o__Hypocreales; f__Nectriaceae; g__Gibberella	0.02953	0.05343	1.455	3.223	0.02075	0.01548	9.42296	0.008991
d__Eukaryota; k__Fungi; p__Chytridiomycota; c__Rhizophlyctidomycetes; o__Rhizophlyctidales; f__Rhizophlyctidaceae; g__Rhizophlyctis	0.05987	0.1335	0.31	0.2041	0.03592	0.04351	9.30366	0.009544
d__Eukaryota; k__Fungi; p__Ascomycota; c__Dothideomycetes; o__Pleosporales; f__Phaeosphaeriaceae; g__unclassified_f__Phaeosphaeriaceae	0.5218	0.4904	0.4188	0.142	0.1729	0.08153	9.27485	0.009683
d__Eukaryota; k__Fungi; p__Ascomycota; c__Sordariomycetes; o__Hypocreales; f__Hypocreales_fam_Incertae_sedis; g__Sarocladium	3.006	1.151	6.452	2.273	4.356	1.587	9.20468	0.01003
d__Eukaryota; k__Fungi; p__Ascomycota; c__Leotiomycetes; o__Erysiphales; f__Erysiphaceae; g__Erysiphe	0	0	0.005321	0.007465	0.007184	0.004254	9.11769	0.01047
d__Eukaryota; k__Fungi; p__Ascomycota; c__Leotiomycetes; o__Helotiales; f__Helotiales_fam_Incertae_sedis; g__Gloeosporium	0.0007982	0.001336	0.003193	0.007068	0.009845	0.004989	9.10072	0.01056
d__Eukaryota; k__Fungi; p__Ascomycota; c__Sordariomycetes; o__Hypocreales; f__Niessliaceae; g__Niesslia	0.002129	0.004478	0.01224	0.008244	0	0	8.90205	0.01167
d__Eukaryota; k__Fungi; p__Ascomycota; c__Dothideomycetes; o__Pleosporales; f__unclassified_o__Pleosporales; g__unclassified_o__Pleosporales	0.08009	0.02503	0.06785	0.03325	0.1179	0.0199	8.66667	0.01312
d__Eukaryota; k__Fungi; p__Chytridiomycota; c__Rhizophydiomycetes; o__Rhizophydiales; f__Alphamycetaceae; g__unclassified_f__Alphamycetaceae	0.06173	0.06062	0.1216	0.06535	0.02554	0.02189	8.5614	0.01383
d__Eukaryota; k__Fungi; p__Ascomycota; c__Dothideomycetes; o__Pleosporales; f__Phaeosphaeriaceae; g__Wojnowiciella	0.0005321	0.001303	0.00133	0.001202	0.006652	0.005287	8.53829	0.01399
d__Eukaryota; k__Fungi; p__Ascomycota; c__Sordariomycetes; o__Sordariales; f__Cephalothecaceae; g__Phialemonium	0.009312	0.006009	0.005854	0.005945	0	0	8.28257	0.0159
d__Eukaryota; k__Fungi; p__Ascomycota; c__Sordariomycetes; o__Hypocreales; f__unclassified_o__Hypocreales; g__unclassified_o__Hypocreales	0.1775	0.08784	0.02953	0.01576	0.06705	0.04585	8.22194	0.01639
d__Eukaryota; k__Fungi; p__Chytridiomycota; c__Spizellomycetes; o__Spizellomycetales; f__Spizellomycetaceae; g__Spizellomyces	0.03725	0.05793	0.253	0.3452	0.06572	0.05463	8.13773	0.0171
d__Eukaryota; k__Fungi; p__Ascomycota; c__Dothideomycetes; o__Pleosporales; f__Periconiaceae; g__Periconia	1.779	0.7905	1.198	0.3968	0.6396	0.1117	7.87135	0.01953
d__Eukaryota; k__Fungi; p__Ascomycota; c__Eurotiomycetes; o__Verrucariales; f__Verrucariaceae; g__unclassified_f__Verrucariaceae	0.007184	0.01537	0.05029	0.05394	0.005055	0.007098	7.84776	0.01976
d__Eukaryota; k__Fungi; p__Zoopagomycota; c__Zoopagomycetes; o__Zoopagales; f__Zoopagaceae; g__Acaulopage	0.01197	0.01357	0.03086	0.02548	0.002129	0.002796	7.73375	0.02092
d__Eukaryota; k__Fungi; p__Ascomycota; c__Dothideomycetes; o__Mytilinidiales; f__Mytilinidiaceae; g__Pseudocamaropycnis	0.008248	0.006498	0	0	0.0005321	0.001303	7.67439	0.02155
d__Eukaryota; k__Fungi; p__Ascomycota; c__Dothideomycetes; o__Pleosporales; f__Didymellaceae; g__unclassified_f__Didymellaceae	0.2365	0.4063	0.04204	0.03693	0.009312	0.009222	7.55262	0.02291
d__Eukaryota; k__Fungi; p__Ascomycota; c__Sordariomycetes; o__Sordariales; f__Chaetomiaceae; g__Chaetomium	1.066	0.918	2.668	1.033	0.9786	0.735	7.45029	0.02411
d__Eukaryota; k__Fungi; p__Basidiomycota; c__Cystobasidiomycetes; o__Cystobasidiales; f__Cystobasidiaceae; g__unclassified_f__Cystobasidiaceae	0.009046	0.01527	0.002661	0.005115	0	0	7.4085	0.02462
d__Eukaryota; k__Fungi; p__Ascomycota; c__Eurotiomycetes; o__Onygenales; f__Onygenales_fam_Incertae_sedis; g__Arthropsis	0.4478	1.07	0	0	0.0005321	0.001303	7.38825	0.02487
d__Eukaryota; k__Fungi; p__Ascomycota; c__Sordariomycetes; o__Hypocreales; f__Nectriaceae; g__Dactylonectria	0.002129	0.005214	0.04576	0.05586	0.03299	0.03318	7.3436	0.02543
d__Eukaryota; k__Fungi; p__Basidiomycota; c__Tremellomycetes; o__Tremellales; f__Rhynchogastremataceae; g__Papiliotrema	0.03698	0.05015	0.001862	0.003098	0.01117	0.006386	7.23347	0.02687
d__Eukaryota; k__Fungi; p__Ascomycota; c__Sordariomycetes; o__Sordariales; f__Chaetomiaceae; g__Gilmaniella	0.04869	0.03371	0.007982	0.004946	0.04124	0.03326	7.19907	0.02734
d__Eukaryota; k__Fungi; p__Ascomycota; c__Dothideomycetes; o__Capnodiales; f__Mycosphaerellaceae; g__Cercospora	0.0005321	0.001303	0.00878	0.008729	0.001596	0.00391	7.19697	0.02737
d__Eukaryota; k__Fungi; p__Basidiomycota; c__Agaricomycetes; o__Agaricales; f__Schizophyllaceae; g__Schizophyllum	0.0007982	0.001336	0.008248	0.005749	0.007982	0.006386	7.17007	0.02774
d__Eukaryota; k__Fungi; p__Basidiomycota; c__Agaricomycetes; o__Agaricales; f__Lycoperdaceae; g__Lycoperdon	0.0005321	0.001303	0	0	0.002661	0.002181	7.15889	0.02789
d__Eukaryota; k__Fungi; p__Ascomycota; c__Leotiomycetes; o__Helotiales; f__Helotiaceae; g__Infundichalara	0.1626	0.09443	0.1474	0.045	0.3858	0.35	7.12138	0.02842
d__Eukaryota; k__Fungi; p__Ascomycota; c__Sordariomycetes; o__Sordariales; f__Lasiosphaeriaceae; g__unclassified_f__Lasiosphaeriaceae	0.001064	0.001933	0.0455	0.06685	0.003725	0.003298	7.04968	0.02946
d__Eukaryota; k__Fungi; p__Ascomycota; c__Sordariomycetes; o__Microascales; f__Microascaceae; g__Kernia	0.8432	0.6539	0.2099	0.1632	0.3603	0.2207	7.02924	0.02976
d__Eukaryota; k__Fungi; p__Ascomycota; c__Dothideomycetes; o__Pleosporales; f__Didymellaceae; g__Chaetasbolisia	0.003991	0.006903	0	0	0.002661	0.001933	6.7523	0.03418
d__Eukaryota; k__Fungi; p__Ascomycota; c__Dothideomycetes; o__Pleosporales; f__Phaeosphaeriaceae; g__Didymocyrtis	0	0	0	0	0.001064	0.001303	6.75	0.03422
d__Eukaryota; k__Fungi; p__Ascomycota; c__Dothideomycetes; o__Venturiales; f__Sympoventuriaceae; g__Pseudosigmoidea	0	0	0	0	0.006652	0.00871	6.7335	0.0345
d__Eukaryota; k__Fungi; p__Ascomycota; c__Leotiomycetes; o__Helotiales; f__Hyaloscyphaceae; g__unclassified_f__Hyaloscyphaceae	0	0	0	0	0.005321	0.01076	6.7335	0.0345
d__Eukaryota; k__Fungi; p__Ascomycota; c__Sordariomycetes; o__Chaetosphaeriales; f__Chaetosphaeriaceae; g__Chloridium	0	0	0.002129	0.002796	0	0	6.7335	0.0345
d__Eukaryota; k__Fungi; p__Chytridiomycota; c__Lobulomycetes; o__Lobulomycetales; f__Lobulomycetaceae; g__Alogomyces	0	0	0	0	0.001862	0.002558	6.7335	0.0345
d__Eukaryota; k__Fungi; p__Ascomycota; c__Sordariomycetes; o__Coniochaetales; f__Coniochaetaceae; g__Coniochaeta	0.02208	0.01614	0.00878	0.008249	0.003459	0.005659	6.71726	0.03478
d__Eukaryota; k__Fungi; p__Ascomycota; c__Eurotiomycetes; o__Eurotiales; f__Trichocomaceae; g__Sagenomella	0.03592	0.02495	0.009046	0.008725	0.02395	0.01207	6.69375	0.03519
d__Eukaryota; k__Fungi; p__Basidiomycota; c__Cystobasidiomycetes; o__Cystobasidiales; f__Cystobasidiaceae; g__Occultifur	0.04177	0.07022	0.01011	0.0118	0.0005321	0.001303	6.5587	0.03765
d__Eukaryota; k__Fungi; p__Ascomycota; c__Eurotiomycetes; o__Chaetothyriales; f__Herpotrichiellaceae; g__Cladophialophora	0.002129	0.005214	0.003459	0.003964	0.02315	0.02974	6.53771	0.03805
d__Eukaryota; k__Fungi; p__Ascomycota; c__Dothideomycetes; o__Venturiales; f__Venturiales_fam_Incertae_sedis; g__Mycosisymbrium	0.01171	0.007327	0.009845	0.01967	0.002395	0.003153	6.38034	0.04116
d__Eukaryota; k__Fungi; p__Ascomycota; c__Sordariomycetes; o__unclassified_c__Sordariomycetes; f__unclassified_c__Sordariomycetes; g__unclassified_c__Sordariomycetes	4.261	2.343	1.809	0.8933	3.281	0.4854	6.35088	0.04178
d__Eukaryota; k__Fungi; p__Ascomycota; c__Dothideomycetes; o__Pleosporales; f__Phaeosphaeriaceae; g__Sclerostagonospora	0	0	0.005055	0.004449	0.00133	0.003259	6.33747	0.04206
d__Eukaryota; k__Fungi; p__Ascomycota; c__Sordariomycetes; o__Glomerellales; f__Plectosphaerellaceae; g__Verticillium	0.003459	0.008473	0.01437	0.01245	0.01171	0.009772	6.12192	0.04684
d__Eukaryota; k__Fungi; p__Ascomycota; c__unclassified_p__Ascomycota; o__unclassified_p__Ascomycota; f__unclassified_p__Ascomycota; g__unclassified_p__Ascomycota	0.9166	0.7861	1.341	0.2258	0.666	0.1775	6.11696	0.04696
d__Eukaryota; k__Fungi; p__Ascomycota; c__Taphrinomycetes; o__Taphrinales; f__Taphrinaceae; g__Taphrina	0.001064	0.002607	0.003725	0.006114	0	0	6.09823	0.0474
d__Eukaryota; k__Fungi; p__Ascomycota; c__Sordariomycetes; o__Microascales; f__Microascaceae; g__Microascus	0.01251	0.01422	0.0007982	0.001336	0.002927	0.003098	6.05715	0.04838
d__Eukaryota; k__Fungi; p__Chytridiomycota; c__Spizellomycetes; o__Spizellomycetales; f__unclassified_o__Spizellomycetales; g__unclassified_o__Spizellomycetales	0.04683	0.04093	0.08062	0.03133	0.03193	0.01531	6.03254	0.04898

## Sheet: Supplementary Table 6
Supplementary Table 6 Bacteria significantly influenced by the three light intensity treatments from glasshouse experiment
	H-mean	H-sd	L-mean	L-sd	M-mean	M-sd	H_statistic	pvalue
d__Bacteria; k__norank_d__Bacteria; p__Proteobacteria; c__Gammaproteobacteria; o__Salinisphaerales; f__Solimonadaceae; g__Solimonas	0	0	0.02274	0.01039	0.06525	0.01299	15.7597	0.0003783
d__Bacteria; k__norank_d__Bacteria; p__Proteobacteria; c__Gammaproteobacteria; o__JTB23; f__norank_o__JTB23; g__norank_f__norank_o__JTB23	0	0	0.008897	0.004194	0.04449	0.02219	15.5438	0.0004214
d__Bacteria; k__norank_d__Bacteria; p__Gemmatimonadota; c__BD2-11_terrestrial_group; o__norank_c__BD2-11_terrestrial_group; f__norank_o__norank_c__BD2-11_terrestrial_group; g__norank_f__norank_o__norank_c__BD2-11_terrestrial_group	0.003954	0.002421	0.0519	0.0104	0.1196	0.03051	15.51	0.0004286
d__Bacteria; k__norank_d__Bacteria; p__Proteobacteria; c__Gammaproteobacteria; o__Salinisphaerales; f__Solimonadaceae; g__norank_f__Solimonadaceae	0.001483	0.001624	0.04646	0.01485	0.1305	0.06058	15.316	0.0004723
d__Bacteria; k__norank_d__Bacteria; p__Proteobacteria; c__Gammaproteobacteria; o__Salinisphaerales; f__Solimonadaceae; g__Polycyclovorans	0.002966	0.003751	0.07315	0.01473	0.1246	0.01353	15.2523	0.0004875
d__Bacteria; k__norank_d__Bacteria; p__Proteobacteria; c__Gammaproteobacteria; o__Burkholderiales; f__Methylophilaceae; g__UBA6140	0.01285	0.006676	0.2738	0.0508	0.994	0.03823	15.2207	0.0004953
d__Bacteria; k__norank_d__Bacteria; p__Gemmatimonadota; c__Gemmatimonadetes; o__Gemmatimonadales; f__Gemmatimonadaceae; g__norank_f__Gemmatimonadaceae	0.645	0.07227	0.9955	0.05496	1.256	0.07062	15.1892	0.0005031
d__Bacteria; k__norank_d__Bacteria; p__Proteobacteria; c__Alphaproteobacteria; o__norank_c__Alphaproteobacteria; f__norank_o__norank_c__Alphaproteobacteria; g__norank_f__norank_o__norank_c__Alphaproteobacteria	0.169	0.02948	0.3351	0.03313	0.5467	0.1011	15.1892	0.0005031
d__Bacteria; k__norank_d__Bacteria; p__Gemmatimonadota; c__Longimicrobia; o__Longimicrobiales; f__Longimicrobiaceae; g__unclassified_f__Longimicrobiaceae	0.01384	0.006934	0.09589	0.01281	0.04004	0.008544	15.1892	0.0005031
d__Bacteria; k__norank_d__Bacteria; p__Proteobacteria; c__Gammaproteobacteria; o__Burkholderiales; f__Comamonadaceae; g__Caenimonas	0.4365	0.04604	0.8546	0.09279	0.6159	0.0374	15.1736	0.0005071
d__Bacteria; k__norank_d__Bacteria; p__Myxococcota; c__Polyangia; o__Haliangiales; f__Haliangiaceae; g__Haliangium	0.1804	0.03571	0.4987	0.01744	0.736	0.2673	15.1736	0.0005071
d__Bacteria; k__norank_d__Bacteria; p__Proteobacteria; c__Gammaproteobacteria; o__Burkholderiales; f__Nitrosomonadaceae; g__IS-44	0.1196	0.02144	0.4038	0.02101	0.6905	0.0785	15.1736	0.0005071
d__Bacteria; k__norank_d__Bacteria; p__Patescibacteria; c__Parcubacteria; o__Candidatus_Kaiserbacteria; f__norank_o__Candidatus_Kaiserbacteria; g__norank_f__norank_o__Candidatus_Kaiserbacteria	0.03312	0.01421	0.08106	0.02119	0.173	0.01685	15.1736	0.0005071
d__Bacteria; k__norank_d__Bacteria; p__Firmicutes; c__Bacilli; o__Bacillales; f__Bacillaceae; g__Calditerricola	0.01928	0.009518	0.09342	0.01747	0.05487	0.009141	15.1736	0.0005071
d__Bacteria; k__norank_d__Bacteria; p__Firmicutes; c__Bacilli; o__Bacillales; f__Planococcaceae; g__Paenisporosarcina	1.445	0.1432	2.698	0.2522	1.904	0.1236	15.1579	0.0005111
d__Bacteria; k__norank_d__Bacteria; p__Proteobacteria; c__Alphaproteobacteria; o__Caulobacterales; f__Caulobacteraceae; g__Brevundimonas	0.9045	0.1059	0.4908	0.03396	0.2382	0.03888	15.1579	0.0005111
d__Bacteria; k__norank_d__Bacteria; p__Gemmatimonadota; c__Gemmatimonadetes; o__Gemmatimonadales; f__Gemmatimonadaceae; g__Gemmatimonas	0.2333	0.04069	0.5847	0.03056	0.4562	0.03141	15.1579	0.0005111
d__Bacteria; k__norank_d__Bacteria; p__Proteobacteria; c__Gammaproteobacteria; o__Burkholderiales; f__TRA3-20; g__norank_f__TRA3-20	0.1251	0.03404	0.436	0.06288	0.6411	0.0598	15.1579	0.0005111
d__Bacteria; k__norank_d__Bacteria; p__Proteobacteria; c__Gammaproteobacteria; o__Burkholderiales; f__Nitrosomonadaceae; g__MND1	0.1053	0.0192	0.3752	0.05163	0.7187	0.0322	15.1579	0.0005111
d__Bacteria; k__norank_d__Bacteria; p__Proteobacteria; c__Gammaproteobacteria; o__Burkholderiales; f__Gallionellaceae; g__Candidatus_Nitrotoga	0.0519	0.0192	0.3193	0.04222	0.1513	0.01501	15.1579	0.0005111
d__Bacteria; k__norank_d__Bacteria; p__Actinobacteriota; c__Thermoleophilia; o__Solirubrobacterales; f__Solirubrobacteraceae; g__norank_f__Solirubrobacteraceae	0.01335	0.008544	0.1532	0.0387	0.06871	0.0198	14.9812	0.0005583
d__Bacteria; k__norank_d__Bacteria; p__Proteobacteria; c__Gammaproteobacteria; o__Salinisphaerales; f__Solimonadaceae; g__Panacagrimonas	0.0009886	0.001531	0.06277	0.01661	0.08946	0.01147	14.9804	0.0005585
d__Bacteria; k__norank_d__Bacteria; p__Cyanobacteria; c__Cyanobacteriia; o__Cyanobacteriales; f__Phormidiaceae; g__Tychonema_CCAP_1459-11B	0.99	0.7413	0.003954	0.006934	0.07266	0.05074	14.825	0.0006036
d__Bacteria; k__norank_d__Bacteria; p__Patescibacteria; c__Saccharimonadia; o__Saccharimonadales; f__unclassified_o__Saccharimonadales; g__unclassified_o__Saccharimonadales	0.01137	0.008475	0.0009886	0.001531	0.05388	0.0164	14.7946	0.0006129
d__Bacteria; k__norank_d__Bacteria; p__Actinobacteriota; c__Actinobacteria; o__Micrococcales; f__Micrococcaceae; g__Paenarthrobacter	0.2635	0.0888	0.08057	0.03625	0.02373	0.006763	14.7855	0.0006157
d__Bacteria; k__norank_d__Bacteria; p__Gemmatimonadota; c__Longimicrobia; o__Longimicrobiales; f__Longimicrobiaceae; g__YC-ZSS-LKJ147	0.005437	0.004365	0.04053	0.01295	0.127	0.05792	14.7638	0.0006224
d__Bacteria; k__norank_d__Bacteria; p__Bacteroidota; c__Bacteroidia; o__Cytophagales; f__Cyclobacteriaceae; g__Marinoscillum	0	0	0.005931	0.002653	0.01582	0.006126	14.6818	0.0006485
d__Bacteria; k__norank_d__Bacteria; p__Proteobacteria; c__Gammaproteobacteria; o__Xanthomonadales; f__Xanthomonadaceae; g__Lysobacter	1.458	0.2094	0.5141	0.05493	0.6183	0.03437	14.5677	0.0006865
d__Bacteria; k__norank_d__Bacteria; p__Proteobacteria; c__Alphaproteobacteria; o__Rickettsiales; f__unclassified_o__Rickettsiales; g__unclassified_o__Rickettsiales	0.0004943	0.001211	0	0	0.01582	0.007183	14.5004	0.00071
d__Bacteria; k__norank_d__Bacteria; p__Cyanobacteria; c__Cyanobacteriia; o__Phormidesmiales; f__Nodosilineaceae; g__Nodosilinea_PCC-7104	0.01878	0.01599	0	0	0.002966	0.001876	14.4776	0.0007182
d__Bacteria; k__norank_d__Bacteria; p__Acidobacteriota; c__Holophagae; o__Subgroup_7; f__norank_o__Subgroup_7; g__norank_f__norank_o__Subgroup_7	0.07365	0.02058	0.3297	0.07143	0.5022	0.06418	14.4371	0.0007329
d__Bacteria; k__norank_d__Bacteria; p__Proteobacteria; c__Gammaproteobacteria; o__Burkholderiales; f__Nitrosomonadaceae; g__Nitrosospira	0.1478	0.02338	0.3826	0.0647	0.2773	0.03452	14.3923	0.0007495
d__Bacteria; k__norank_d__Bacteria; p__Actinobacteriota; c__Actinobacteria; o__Propionibacteriales; f__Nocardioidaceae; g__Nocardioides	1.921	0.2592	3.482	0.8849	1.027	0.4491	14.3626	0.0007607
d__Bacteria; k__norank_d__Bacteria; p__Proteobacteria; c__Gammaproteobacteria; o__Burkholderiales; f__Methylophilaceae; g__Methylotenera	0.4874	0.06211	1.279	0.1116	1.555	0.1747	14.3626	0.0007607
d__Bacteria; k__norank_d__Bacteria; p__Proteobacteria; c__Alphaproteobacteria; o__Dongiales; f__Dongiaceae; g__Dongia	0.1888	0.01664	0.3401	0.03092	0.4043	0.04108	14.3626	0.0007607
d__Bacteria; k__norank_d__Bacteria; p__Proteobacteria; c__Alphaproteobacteria; o__Caulobacterales; f__Hyphomonadaceae; g__SWB02	0.06969	0.02078	0.213	0.05199	0.3865	0.1475	14.3626	0.0007607
d__Bacteria; k__norank_d__Bacteria; p__Myxococcota; c__Myxococcia; o__Myxococcales; f__Myxococcaceae; g__Myxococcus	0.03361	0.02709	0.1082	0.02341	0.005931	0.005305	14.3571	0.0007628
d__Bacteria; k__norank_d__Bacteria; p__Proteobacteria; c__Gammaproteobacteria; o__Salinisphaerales; f__Solimonadaceae; g__Alkanibacter	0	0	0.01038	0.004088	0.0009886	0.001531	14.2622	0.0007999
d__Bacteria; k__norank_d__Bacteria; p__Proteobacteria; c__Gammaproteobacteria; o__Cellvibrionales; f__Porticoccaceae; g__C1-B045	0.01236	0.002916	0.1078	0.02904	0.1582	0.01796	14.1019	0.0008666
d__Bacteria; k__norank_d__Bacteria; p__Proteobacteria; c__Alphaproteobacteria; o__Acetobacterales; f__Acetobacteraceae; g__norank_f__Acetobacteraceae	0.0173	0.007365	0.05487	0.01438	0.1097	0.06341	14.0872	0.000873
d__Bacteria; k__norank_d__Bacteria; p__Proteobacteria; c__Alphaproteobacteria; o__Rhodospirillales; f__Rhodospirillaceae; g__norank_f__Rhodospirillaceae	0.007414	0.007204	0.04844	0.01211	0.06969	0.006697	14.0872	0.000873
d__Bacteria; k__norank_d__Bacteria; p__Proteobacteria; c__Gammaproteobacteria; o__Steroidobacterales; f__Steroidobacteraceae; g__norank_f__Steroidobacteraceae	0.01681	0.007657	0.03855	0.01027	0.08007	0.01958	14.0369	0.0008952
d__Bacteria; k__norank_d__Bacteria; p__Proteobacteria; c__Alphaproteobacteria; o__Sphingomonadales; f__Sphingomonadaceae; g__Sphingobium	5.975	1.108	0.8477	0.1903	1.299	0.2585	14	0.0009119
d__Bacteria; k__norank_d__Bacteria; p__Proteobacteria; c__Alphaproteobacteria; o__Rhizobiales; f__Beijerinckiaceae; g__Bosea	0.5215	0.05363	0.4122	0.05109	0.258	0.03443	14	0.0009119
d__Bacteria; k__norank_d__Bacteria; p__Proteobacteria; c__Alphaproteobacteria; o__Elsterales; f__norank_o__Elsterales; g__norank_f__norank_o__Elsterales	0.001977	0.002421	0.02274	0.008527	0.03559	0.004194	13.9863	0.0009182
d__Bacteria; k__norank_d__Bacteria; p__Elusimicrobiota; c__Elusimicrobia; o__Lineage_IV; f__norank_o__Lineage_IV; g__norank_f__norank_o__Lineage_IV	0	0	0.006426	0.002916	0.02125	0.01116	13.9798	0.0009211
d__Bacteria; k__norank_d__Bacteria; p__Myxococcota; c__Myxococcia; o__Myxococcales; f__Myxococcaceae; g__P3OB-42	0.03114	0.01375	0.05684	0.01607	0.1231	0.0304	13.8704	0.0009729
d__Bacteria; k__norank_d__Bacteria; p__Proteobacteria; c__Gammaproteobacteria; o__Burkholderiales; f__Oxalobacteraceae; g__Massilia	0.9144	0.1088	0.7483	0.1336	0.3964	0.02521	13.8418	0.000987
d__Bacteria; k__norank_d__Bacteria; p__Nitrospirota; c__Nitrospiria; o__Nitrospirales; f__Nitrospiraceae; g__Nitrospira	0.1364	0.04738	0.475	0.07802	0.5931	0.02851	13.8418	0.000987
d__Bacteria; k__norank_d__Bacteria; p__Proteobacteria; c__Gammaproteobacteria; o__KF-JG30-C25; f__norank_o__KF-JG30-C25; g__norank_f__norank_o__KF-JG30-C25	0.0004943	0.001211	0.01285	0.009866	0.02521	0.006429	13.7567	0.00103
d__Bacteria; k__norank_d__Bacteria; p__Acidobacteriota; c__Acidobacteriae; o__norank_c__Acidobacteriae; f__norank_o__norank_c__Acidobacteriae; g__Paludibaculum	0.08007	0.01614	0.2012	0.01517	0.1774	0.01178	13.7174	0.00105
d__Bacteria; k__norank_d__Bacteria; p__Proteobacteria; c__Gammaproteobacteria; o__Enterobacterales; f__Erwiniaceae; g__Pantoea	1.829	4.293	0.001977	0.004843	0.0009886	0.002421	13.705	0.001057
d__Bacteria; k__norank_d__Bacteria; p__Proteobacteria; c__Alphaproteobacteria; o__Sphingomonadales; f__Sphingomonadaceae; g__Novosphingobium	1.437	0.1011	0.4953	0.07774	0.7019	0.1251	13.6749	0.001073
d__Bacteria; k__norank_d__Bacteria; p__Proteobacteria; c__Gammaproteobacteria; o__Burkholderiales; f__Methylophilaceae; g__Methylobacillus	0.02125	0.006054	0.03806	0.01358	0.1463	0.03074	13.5841	0.001123
d__Bacteria; k__norank_d__Bacteria; p__Myxococcota; c__Polyangia; o__Polyangiales; f__Polyangiaceae; g__Pajaroellobacter	0.01483	0.008798	0.06772	0.01998	0.08946	0.008265	13.5841	0.001123
d__Bacteria; k__norank_d__Bacteria; p__Acidobacteriota; c__Acidobacteriae; o__Solibacterales; f__Solibacteraceae; g__Candidatus_Solibacter	0.05635	0.01894	0.1394	0.01156	0.1122	0.023	13.5556	0.001139
d__Bacteria; k__norank_d__Bacteria; p__Proteobacteria; c__Gammaproteobacteria; o__Xanthomonadales; f__Xanthomonadaceae; g__Stenotrophomonas	0.7414	0.6808	0.1092	0.01832	0.07711	0.0213	13.5139	0.001163
d__Bacteria; k__norank_d__Bacteria; p__Proteobacteria; c__Gammaproteobacteria; o__CCD24; f__norank_o__CCD24; g__norank_f__norank_o__CCD24	0.05931	0.02122	0.2585	0.01178	0.2951	0.02922	13.5139	0.001163
d__Bacteria; k__norank_d__Bacteria; p__Proteobacteria; c__Alphaproteobacteria; o__Rhizobiales; f__KF-JG30-B3; g__norank_f__KF-JG30-B3	0.05388	0.01494	0.1685	0.01305	0.2056	0.02302	13.5139	0.001163
d__Bacteria; k__norank_d__Bacteria; p__Proteobacteria; c__Alphaproteobacteria; o__Sphingomonadales; f__Sphingomonadaceae; g__Sphingomonas	6.076	0.7731	2.5	0.3158	2.041	0.1647	13.345	0.001265
d__Bacteria; k__norank_d__Bacteria; p__Sumerlaeota; c__Sumerlaeia; o__Sumerlaeales; f__Sumerlaeaceae; g__Sumerlaea	0	0	0.003954	0.004052	0.01582	0.005832	13.3273	0.001276
d__Bacteria; k__norank_d__Bacteria; p__Bacteroidota; c__Bacteroidia; o__Sphingobacteriales; f__NS11-12_marine_group; g__norank_f__NS11-12_marine_group	0.0009886	0.002421	0.00692	0.006126	0.02422	0.005756	13.27	0.001314
d__Bacteria; k__norank_d__Bacteria; p__Firmicutes; c__Bacilli; o__Brevibacillales; f__Brevibacillaceae; g__Brevibacillus	1.028	0.1321	0.6871	0.08823	1.216	0.09426	13.2183	0.001348
d__Bacteria; k__norank_d__Bacteria; p__Proteobacteria; c__Gammaproteobacteria; o__Burkholderiales; f__Comamonadaceae; g__unclassified_f__Comamonadaceae	0.4572	0.04254	0.3608	0.05512	0.6228	0.1305	13.2183	0.001348
d__Bacteria; k__norank_d__Bacteria; p__Actinobacteriota; c__Thermoleophilia; o__Solirubrobacterales; f__67-14; g__norank_f__67-14	0.1839	0.05085	0.06574	0.01851	0.1167	0.02103	13.2047	0.001357
d__Bacteria; k__norank_d__Bacteria; p__Proteobacteria; c__Alphaproteobacteria; o__Azospirillales; f__Azospirillales_Incertae_Sedis; g__Stella	0.01433	0.002232	0.06327	0.02385	0.04449	0.008798	13.2025	0.001359
d__Bacteria; k__norank_d__Bacteria; p__Firmicutes; c__Bacilli; o__Alicyclobacillales; f__Alicyclobacillaceae; g__Tumebacillus	1.945	0.3282	1.487	0.1504	2.487	0.1209	13.1345	0.001406
d__Bacteria; k__norank_d__Bacteria; p__Myxococcota; c__Polyangia; o__unclassified_c__Polyangia; f__unclassified_c__Polyangia; g__unclassified_c__Polyangia	0.01582	0.005832	0.06821	0.02122	0.04547	0.004843	13.1067	0.001425
d__Bacteria; k__norank_d__Bacteria; p__Cyanobacteria; c__Cyanobacteriia; o__Oxyphotobacteria_Incertae_Sedis; f__unclassified_o__Oxyphotobacteria_Incertae_Sedis; g__CENA359	0.01779	0.01569	0.0009886	0.001531	0	0	13.0747	0.001448
d__Bacteria; k__norank_d__Bacteria; p__Actinobacteriota; c__Actinobacteria; o__Propionibacteriales; f__Nocardioidaceae; g__Marmoricola	0.386	0.05467	0.7567	0.1557	0.2733	0.104	13.0661	0.001455
d__Bacteria; k__norank_d__Bacteria; p__Proteobacteria; c__Alphaproteobacteria; o__Caulobacterales; f__Hyphomonadaceae; g__Hirschia	0.1315	0.02774	0.3193	0.06013	0.3974	0.02763	13.0661	0.001455
d__Bacteria; k__norank_d__Bacteria; p__Firmicutes; c__Bacilli; o__Bacillales; f__Bacillaceae; g__Geobacillus	5.348	0.5675	7.591	0.8227	6.759	0.4569	13.0526	0.001464
d__Bacteria; k__norank_d__Bacteria; p__Proteobacteria; c__Gammaproteobacteria; o__Pseudomonadales; f__Pseudomonadaceae; g__Pseudomonas	1.147	0.4572	0.8081	0.1291	0.5358	0.07604	13.0526	0.001464
d__Bacteria; k__norank_d__Bacteria; p__Proteobacteria; c__Alphaproteobacteria; o__Sphingomonadales; f__Sphingomonadaceae; g__Altererythrobacter	0.3584	0.0581	0.2027	0.01424	0.2402	0.03308	13.0526	0.001464
d__Bacteria; k__norank_d__Bacteria; p__Chloroflexi; c__Anaerolineae; o__Ardenticatenales; f__Ardenticatenaceae; g__norank_f__Ardenticatenaceae	0.05734	0.01928	0.1335	0.01171	0.09836	0.01989	13.031	0.00148
d__Bacteria; k__norank_d__Bacteria; p__unclassified_k__norank_d__Bacteria; c__unclassified_k__norank_d__Bacteria; o__unclassified_k__norank_d__Bacteria; f__unclassified_k__norank_d__Bacteria; g__unclassified_k__norank_d__Bacteria	0.03855	0.01216	0.1048	0.01308	0.1577	0.06844	13.0092	0.001497
d__Bacteria; k__norank_d__Bacteria; p__Proteobacteria; c__Gammaproteobacteria; o__Burkholderiales; f__Oxalobacteraceae; g__Noviherbaspirillum	0.1453	0.03048	0.4271	0.05299	0.1167	0.01891	12.9553	0.001537
d__Bacteria; k__norank_d__Bacteria; p__Gemmatimonadota; c__S0134_terrestrial_group; o__norank_c__S0134_terrestrial_group; f__norank_o__norank_c__S0134_terrestrial_group; g__norank_f__norank_o__norank_c__S0134_terrestrial_group	0.02867	0.01088	0.09836	0.02484	0.1241	0.01774	12.9553	0.001537
d__Bacteria; k__norank_d__Bacteria; p__Myxococcota; c__Polyangia; o__Polyangiales; f__BIrii41; g__norank_f__BIrii41	0.03954	0.01531	0.2269	0.05972	0.3544	0.1555	12.9419	0.001548
d__Bacteria; k__norank_d__Bacteria; p__Bacteroidota; c__Bacteroidia; o__unclassified_c__Bacteroidia; f__unclassified_c__Bacteroidia; g__unclassified_c__Bacteroidia	0	0	0.005931	0.005305	0.01285	0.002421	12.9326	0.001555
d__Bacteria; k__norank_d__Bacteria; p__Dependentiae; c__Babeliae; o__Babeliales; f__norank_o__Babeliales; g__norank_f__norank_o__Babeliales	0.01631	0.005548	0.001977	0.003063	0.005437	0.003942	12.9111	0.001572
d__Bacteria; k__norank_d__Bacteria; p__Proteobacteria; c__Alphaproteobacteria; o__Caulobacterales; f__Caulobacteraceae; g__Phenylobacterium	0.9747	0.1078	1.14	0.1699	2.038	0.4083	12.7836	0.001675
d__Bacteria; k__norank_d__Bacteria; p__Patescibacteria; c__Saccharimonadia; o__Saccharimonadales; f__norank_o__Saccharimonadales; g__norank_f__norank_o__Saccharimonadales	0.1804	0.07042	0.06426	0.01882	0.258	0.04177	12.7836	0.001675
d__Bacteria; k__norank_d__Bacteria; p__Proteobacteria; c__Gammaproteobacteria; o__Xanthomonadales; f__Xanthomonadaceae; g__Thermomonas	0.0949	0.02179	0.02076	0.01094	0.0173	0.004751	12.6061	0.001831
d__Bacteria; k__norank_d__Bacteria; p__Actinobacteriota; c__Actinobacteria; o__Micrococcales; f__Microbacteriaceae; g__Microbacterium	0.4014	0.08305	0.1013	0.04115	0.1349	0.03046	12.59	0.001846
d__Bacteria; k__norank_d__Bacteria; p__Bacteroidota; c__Bacteroidia; o__Bacteroidetes_VC2.1_Bac22; f__norank_o__Bacteroidetes_VC2.1_Bac22; g__norank_f__norank_o__Bacteroidetes_VC2.1_Bac22	0	0	0.005437	0.005108	0.01137	0.005442	12.566	0.001868
d__Bacteria; k__norank_d__Bacteria; p__Proteobacteria; c__Alphaproteobacteria; o__Rhizobiales; f__Rhizobiaceae; g__Allorhizobium-Neorhizobium-Pararhizobium-Rhizobium	1.219	0.3007	0.4542	0.1427	0.5931	0.1468	12.538	0.001894
d__Bacteria; k__norank_d__Bacteria; p__Bacteroidota; c__Bacteroidia; o__Chitinophagales; f__Chitinophagaceae; g__Sediminibacterium	0.007908	0.004052	0.01285	0.005522	0.03114	0.01006	12.5357	0.001896
d__Bacteria; k__norank_d__Bacteria; p__Proteobacteria; c__Gammaproteobacteria; o__Salinisphaerales; f__Solimonadaceae; g__Hydrocarboniphaga	0.0004943	0.001211	0.002471	0.003467	0.02323	0.01409	12.5204	0.001911
d__Bacteria; k__norank_d__Bacteria; p__Proteobacteria; c__Alphaproteobacteria; o__Rhizobiales; f__Rhizobiaceae; g__unclassified_f__Rhizobiaceae	0.2457	0.02878	0.2145	0.02993	0.1651	0.01835	12.4943	0.001936
d__Bacteria; k__norank_d__Bacteria; p__Bacteroidota; c__Bacteroidia; o__Flavobacteriales; f__Weeksellaceae; g__Chryseobacterium	0.4592	0.4647	0.001483	0.002481	0.001483	0.002481	12.4757	0.001954
d__Bacteria; k__norank_d__Bacteria; p__Actinobacteriota; c__Actinobacteria; o__Pseudonocardiales; f__Pseudonocardiaceae; g__Saccharopolyspora	0.01532	0.01051	0.05882	0.02804	0.02966	0.009564	12.4531	0.001976
d__Bacteria; k__norank_d__Bacteria; p__Actinobacteriota; c__Actinobacteria; o__Frankiales; f__Sporichthyaceae; g__Sporichthya	0.02768	0.01166	0.0519	0.01438	0.07859	0.01767	12.4138	0.002015
d__Bacteria; k__norank_d__Bacteria; p__Bacteroidota; c__Bacteroidia; o__Cytophagales; f__Cytophagaceae; g__Cytophaga	0	0	0.009391	0.002916	0.01335	0.007444	12.4039	0.002025
d__Bacteria; k__norank_d__Bacteria; p__Proteobacteria; c__Gammaproteobacteria; o__Burkholderiales; f__Nitrosomonadaceae; g__Nitrosomonas	0.0262	0.009456	0.1537	0.04051	0.1236	0.01151	12.3925	0.002037
d__Bacteria; k__norank_d__Bacteria; p__Bacteroidota; c__Bacteroidia; o__Cytophagales; f__Microscillaceae; g__unclassified_f__Microscillaceae	0.002471	0.002916	0.05882	0.01421	0.0435	0.02279	12.3925	0.002037
d__Bacteria; k__norank_d__Bacteria; p__Proteobacteria; c__Gammaproteobacteria; o__Burkholderiales; f__Methylophilaceae; g__Methylophilus	0.0009886	0.001531	0.02719	0.0165	0.05388	0.03394	12.3666	0.002064
d__Bacteria; k__norank_d__Bacteria; p__Proteobacteria; c__Gammaproteobacteria; o__Xanthomonadales; f__Xanthomonadaceae; g__Pseudoxanthomonas	0.256	0.03768	0.04844	0.03103	0.07414	0.02305	12.3285	0.002103
d__Bacteria; k__norank_d__Bacteria; p__Bacteroidota; c__Bacteroidia; o__Cytophagales; f__Microscillaceae; g__Ohtaekwangia	0.03509	0.01332	0.2031	0.02922	0.2012	0.1284	12.3158	0.002117
d__Bacteria; k__norank_d__Bacteria; p__Actinobacteriota; c__Actinobacteria; o__Corynebacteriales; f__Nocardiaceae; g__Rhodococcus	0.03806	0.005442	0.1137	0.04425	0.03114	0.01413	12.3133	0.002119
d__Bacteria; k__norank_d__Bacteria; p__Acidobacteriota; c__Thermoanaerobaculia; o__Thermoanaerobaculales; f__Thermoanaerobaculaceae; g__Subgroup_10	0.3603	0.106	0.5393	0.0125	0.7498	0.2521	12.3051	0.002128
d__Bacteria; k__norank_d__Bacteria; p__Actinobacteriota; c__Actinobacteria; o__Micromonosporales; f__Micromonosporaceae; g__Allocatelliglobosispora	0.02125	0.009268	0.02768	0.009503	0.0865	0.06188	12.2895	0.002145
d__Bacteria; k__norank_d__Bacteria; p__Proteobacteria; c__Alphaproteobacteria; o__Sphingomonadales; f__Sphingomonadaceae; g__norank_f__Sphingomonadaceae	0.2803	0.02837	0.08749	0.01965	0.1008	0.01477	12.2514	0.002186
d__Bacteria; k__norank_d__Bacteria; p__Actinobacteriota; c__Acidimicrobiia; o__IMCC26256; f__norank_o__IMCC26256; g__norank_f__norank_o__IMCC26256	0.2432	0.04036	0.43	0.04902	0.39	0.0403	12.2261	0.002214
d__Bacteria; k__norank_d__Bacteria; p__Bacteroidota; c__Bacteroidia; o__Cytophagales; f__Microscillaceae; g__OLB12	0.0004943	0.001211	0.1236	0.03395	0.1814	0.1065	12.1932	0.002251
d__Bacteria; k__norank_d__Bacteria; p__Verrucomicrobiota; c__Verrucomicrobiae; o__Pedosphaerales; f__Pedosphaeraceae; g__Ellin517	0.0004943	0.001211	0.05388	0.03202	0.03163	0.02017	12.1932	0.002251
d__Bacteria; k__norank_d__Bacteria; p__Proteobacteria; c__Gammaproteobacteria; o__Cellvibrionales; f__Spongiibacteraceae; g__BD1-7_clade	0.0009886	0.002421	0.03114	0.01509	0.01384	0.01211	12.1272	0.002326
d__Bacteria; k__norank_d__Bacteria; p__Firmicutes; c__Bacilli; o__unclassified_c__Bacilli; f__unclassified_c__Bacilli; g__unclassified_c__Bacilli	1.154	0.1214	1.783	0.2381	1.072	0.06387	12.117	0.002338
d__Bacteria; k__norank_d__Bacteria; p__Proteobacteria; c__Gammaproteobacteria; o__Burkholderiales; f__Nitrosomonadaceae; g__norank_f__Nitrosomonadaceae	0.0009886	0.001531	0.008403	0.005108	0.01878	0.006676	12.1047	0.002352
d__Bacteria; k__norank_d__Bacteria; p__Bacteroidota; c__Bacteroidia; o__Sphingobacteriales; f__Sphingobacteriaceae; g__unclassified_f__Sphingobacteriaceae	0.1275	0.02558	0.05239	0.01281	0.06129	0.009866	12.0637	0.002401
d__Bacteria; k__norank_d__Bacteria; p__Myxococcota; c__Polyangia; o__Polyangiales; f__Polyangiaceae; g__Polyangium	0.01236	0.004365	0.01433	0.004365	0.06772	0.01596	12.0582	0.002408
d__Bacteria; k__norank_d__Bacteria; p__Chloroflexi; c__TK10; o__norank_c__TK10; f__norank_o__norank_c__TK10; g__norank_f__norank_o__norank_c__TK10	0.3158	0.1023	0.5689	0.07939	0.6688	0.1449	12.0387	0.002431
d__Bacteria; k__norank_d__Bacteria; p__Actinobacteriota; c__Actinobacteria; o__Micrococcales; f__Micrococcaceae; g__Arthrobacter	3.118	0.5843	2.406	1.24	1.005	0.2217	12.0351	0.002436
d__Bacteria; k__norank_d__Bacteria; p__Bacteroidota; c__Bacteroidia; o__Chitinophagales; f__Chitinophagaceae; g__Edaphobaculum	0.002471	0.002232	0.02125	0.007828	0.0257	0.01004	11.9441	0.002549
d__Bacteria; k__norank_d__Bacteria; p__Bacteroidota; c__Bacteroidia; o__Chitinophagales; f__norank_o__Chitinophagales; g__norank_f__norank_o__Chitinophagales	0.0004943	0.001211	0.007908	0.008318	0.02867	0.01588	11.8907	0.002618
d__Bacteria; k__norank_d__Bacteria; p__Spirochaetota; c__Spirochaetia; o__Spirochaetales; f__Spirochaetaceae; g__Salinispira	0.00346	0.003942	0.002966	0.003751	0.03509	0.01482	11.8701	0.002645
d__Bacteria; k__norank_d__Bacteria; p__Actinobacteriota; c__Actinobacteria; o__Micrococcales; f__Microbacteriaceae; g__Agromyces	0.04498	0.01421	0.006426	0.002232	0.02966	0.01698	11.852	0.002669
d__Bacteria; k__norank_d__Bacteria; p__Proteobacteria; c__Alphaproteobacteria; o__Reyranellales; f__Reyranellaceae; g__norank_f__Reyranellaceae	0.1824	0.02487	0.2397	0.04171	0.3643	0.1353	11.8221	0.002709
d__Bacteria; k__norank_d__Bacteria; p__Proteobacteria; c__Alphaproteobacteria; o__Rhizobiales; f__Rhizobiaceae; g__Neorhizobium	1.152	0.1956	0.565	0.1095	0.6134	0.1292	11.8139	0.002721
d__Bacteria; k__norank_d__Bacteria; p__Proteobacteria; c__Gammaproteobacteria; o__Burkholderiales; f__Methylophilaceae; g__MM2	0.132	0.01643	0.2145	0.03359	0.2046	0.02055	11.7586	0.002797
d__Bacteria; k__norank_d__Bacteria; p__Patescibacteria; c__Saccharimonadia; o__Saccharimonadales; f__LWQ8; g__norank_f__LWQ8	0.03015	0.01384	0.02323	0.01116	0.086	0.02312	11.7465	0.002814
d__Bacteria; k__norank_d__Bacteria; p__Actinobacteriota; c__Actinobacteria; o__Micrococcales; f__Demequinaceae; g__Demequina	0.005931	0.004194	0.008403	0.005442	0.02817	0.01106	11.7385	0.002825
d__Bacteria; k__norank_d__Bacteria; p__Proteobacteria; c__Alphaproteobacteria; o__Sphingomonadales; f__Sphingomonadaceae; g__Qipengyuania	1.005	0.09554	0.3366	0.06871	0.3144	0.03053	11.7343	0.002831
d__Bacteria; k__norank_d__Bacteria; p__Actinobacteriota; c__Acidimicrobiia; o__unclassified_c__Acidimicrobiia; f__unclassified_c__Acidimicrobiia; g__unclassified_c__Acidimicrobiia	0.01977	0.005522	0.09737	0.02293	0.08156	0.02723	11.7335	0.002832
d__Bacteria; k__norank_d__Bacteria; p__Proteobacteria; c__Alphaproteobacteria; o__Zavarziniales; f__norank_o__Zavarziniales; g__norank_f__norank_o__Zavarziniales	0.01829	0.01017	0.06574	0.02434	0.05635	0.01156	11.7092	0.002867
d__Bacteria; k__norank_d__Bacteria; p__Actinobacteriota; c__Acidimicrobiia; o__Microtrichales; f__Iamiaceae; g__Iamia	0.2679	0.04578	0.4384	0.04728	0.2817	0.04314	11.6849	0.002902
d__Bacteria; k__norank_d__Bacteria; p__Bacteroidota; c__Kapabacteria; o__Kapabacteriales; f__norank_o__Kapabacteriales; g__norank_f__norank_o__Kapabacteriales	0.0257	0.01497	0.1097	0.01769	0.1058	0.02583	11.6849	0.002902
d__Bacteria; k__norank_d__Bacteria; p__Proteobacteria; c__Gammaproteobacteria; o__Burkholderiales; f__Nitrosomonadaceae; g__Ellin6067	0.06673	0.02061	0.1053	0.0192	0.1335	0.02274	11.6838	0.002903
d__Bacteria; k__norank_d__Bacteria; p__Proteobacteria; c__Alphaproteobacteria; o__Holosporales; f__Holosporaceae; g__norank_f__Holosporaceae	0.01928	0.007676	0.01532	0.007122	0.04893	0.01152	11.6761	0.002915
d__Bacteria; k__norank_d__Bacteria; p__Bacteroidota; c__Bacteroidia; o__Sphingobacteriales; f__env.OPS_17; g__norank_f__env.OPS_17	0.01137	0.009076	0.1216	0.04712	0.2111	0.1911	11.6729	0.002919
d__Bacteria; k__norank_d__Bacteria; p__Proteobacteria; c__Gammaproteobacteria; o__unclassified_c__Gammaproteobacteria; f__unclassified_c__Gammaproteobacteria; g__unclassified_c__Gammaproteobacteria	0.03411	0.006955	0.1587	0.075	0.1265	0.0161	11.6655	0.00293
d__Bacteria; k__norank_d__Bacteria; p__Bacteroidota; c__Bacteroidia; o__Cytophagales; f__Microscillaceae; g__norank_f__Microscillaceae	0.4419	0.04606	2.386	0.4618	2.393	1.165	11.6608	0.002937
d__Bacteria; k__norank_d__Bacteria; p__Actinobacteriota; c__Acidimicrobiia; o__norank_c__Acidimicrobiia; f__norank_o__norank_c__Acidimicrobiia; g__norank_f__norank_o__norank_c__Acidimicrobiia	0.08304	0.01614	0.1532	0.02144	0.0781	0.01746	11.6534	0.002948
d__Bacteria; k__norank_d__Bacteria; p__Proteobacteria; c__Gammaproteobacteria; o__211ds20; f__norank_o__211ds20; g__norank_f__norank_o__211ds20	0.001977	0.003063	0.02719	0.01345	0.02966	0.01646	11.5833	0.003053
d__Bacteria; k__norank_d__Bacteria; p__Proteobacteria; c__Alphaproteobacteria; o__Rhizobiales; f__Rhizobiaceae; g__Aminobacter	1.037	0.07249	0.6169	0.06511	0.6193	0.08277	11.5556	0.003096
d__Bacteria; k__norank_d__Bacteria; p__Armatimonadota; c__norank_p__Armatimonadota; o__norank_c__norank_p__Armatimonadota; f__norank_o__norank_c__norank_p__Armatimonadota; g__norank_f__norank_o__norank_c__norank_p__Armatimonadota	0.04201	0.00868	0.1097	0.04252	0.1335	0.04202	11.5556	0.003096
d__Bacteria; k__norank_d__Bacteria; p__Proteobacteria; c__Gammaproteobacteria; o__Burkholderiales; f__Comamonadaceae; g__Rhodoferax	0.04745	0.01313	0.1137	0.02716	0.1137	0.01716	11.5474	0.003108
d__Bacteria; k__norank_d__Bacteria; p__Bdellovibrionota; c__Bdellovibrionia; o__Bdellovibrionales; f__Bdellovibrionaceae; g__OM27_clade	0.09194	0.004963	0.1488	0.02262	0.1498	0.04017	11.5452	0.003112
d__Bacteria; k__norank_d__Bacteria; p__Proteobacteria; c__Alphaproteobacteria; o__Rhizobiales; f__Devosiaceae; g__unclassified_f__Devosiaceae	0.1201	0.01544	0.1167	0.03582	0.05585	0.011	11.5128	0.003162
d__Bacteria; k__norank_d__Bacteria; p__Actinobacteriota; c__Actinobacteria; o__Micrococcales; f__Intrasporangiaceae; g__unclassified_f__Intrasporangiaceae	0.1028	0.02094	0.09589	0.03364	0.03361	0.006934	11.4744	0.003224
d__Bacteria; k__norank_d__Bacteria; p__Bacteroidota; c__Bacteroidia; o__Sphingobacteriales; f__Sphingobacteriaceae; g__Pedobacter	1.24	0.2177	1.21	0.1884	0.7246	0.04915	11.4737	0.003225
d__Bacteria; k__norank_d__Bacteria; p__Patescibacteria; c__Saccharimonadia; o__Saccharimonadales; f__Saccharimonadaceae; g__TM7a	0.1389	0.03079	0.1251	0.03169	0.3415	0.05983	11.4737	0.003225
d__Bacteria; k__norank_d__Bacteria; p__Cyanobacteria; c__Cyanobacteriia; o__Cyanobacteriales; f__Phormidiaceae; g__Cephalothrix_SAG_75.79	0.004449	0.009518	0	0	0.01779	0.0111	11.4639	0.003241
d__Bacteria; k__norank_d__Bacteria; p__Actinobacteriota; c__Actinobacteria; o__Frankiales; f__Geodermatophilaceae; g__Blastococcus	0.1181	0.01629	0.2501	0.04365	0.1127	0.0246	11.4388	0.003282
d__Bacteria; k__norank_d__Bacteria; p__Patescibacteria; c__Dojkabacteria; o__norank_c__Dojkabacteria; f__norank_o__norank_c__Dojkabacteria; g__norank_f__norank_o__norank_c__Dojkabacteria	0.003954	0.005832	0.002966	0.002653	0.03707	0.01643	11.427	0.003301
d__Bacteria; k__norank_d__Bacteria; p__Proteobacteria; c__Gammaproteobacteria; o__PLTA13; f__norank_o__PLTA13; g__norank_f__norank_o__PLTA13	0.03213	0.00687	0.03658	0.01196	0.07266	0.01806	11.4244	0.003305
d__Bacteria; k__norank_d__Bacteria; p__Proteobacteria; c__Alphaproteobacteria; o__Sphingomonadales; f__Sphingomonadaceae; g__Sphingoaurantiacus	0.05734	0.00893	0.02867	0.01181	0.03806	0.009076	11.407	0.003334
d__Bacteria; k__norank_d__Bacteria; p__Proteobacteria; c__Alphaproteobacteria; o__Sphingomonadales; f__Sphingomonadaceae; g__Sphingopyxis	1.432	0.1253	0.2981	0.02928	0.2961	0.03299	11.4065	0.003335
d__Bacteria; k__norank_d__Bacteria; p__Myxococcota; c__Polyangia; o__Polyangiales; f__Sandaracinaceae; g__norank_f__Sandaracinaceae	0.07711	0.04587	0.476	0.08515	0.4809	0.1073	11.3919	0.00336
d__Bacteria; k__norank_d__Bacteria; p__Myxococcota; c__Myxococcia; o__Myxococcales; f__27F-1492R; g__norank_f__27F-1492R	0.002966	0.003249	0.01137	0.005108	0.02125	0.01264	11.3777	0.003383
d__Bacteria; k__norank_d__Bacteria; p__Firmicutes; c__Bacilli; o__Bacillales; f__Bacillaceae; g__Fictibacillus	4.818	0.5689	6.783	1.157	5.149	0.2855	11.3099	0.0035
d__Bacteria; k__norank_d__Bacteria; p__Proteobacteria; c__Gammaproteobacteria; o__Burkholderiales; f__Comamonadaceae; g__Rhizobacter	0.02719	0.01421	0.05833	0.02729	0.07908	0.02811	11.3069	0.003505
d__Bacteria; k__norank_d__Bacteria; p__Bacteroidota; c__Bacteroidia; o__Cytophagales; f__Cytophagaceae; g__Siphonobacter	0.01137	0.008049	0.002966	0.005931	0	0	11.2906	0.003534
d__Bacteria; k__norank_d__Bacteria; p__Proteobacteria; c__Gammaproteobacteria; o__Burkholderiales; f__Oxalobacteraceae; g__unclassified_f__Oxalobacteraceae	0.2457	0.02878	0.1592	0.01653	0.1918	0.03192	11.2749	0.003562
d__Bacteria; k__norank_d__Bacteria; p__Proteobacteria; c__Alphaproteobacteria; o__Rhodospirillales; f__Magnetospiraceae; g__norank_f__Magnetospiraceae	0.01483	0.003249	0.04696	0.01384	0.02817	0.01212	11.265	0.00358
d__Bacteria; k__norank_d__Bacteria; p__Proteobacteria; c__Gammaproteobacteria; o__Xanthomonadales; f__Xanthomonadaceae; g__Arenimonas	1.022	0.2073	1.061	0.148	1.479	0.1716	11.2514	0.003604
d__Bacteria; k__norank_d__Bacteria; p__Bacteroidota; c__Bacteroidia; o__Chitinophagales; f__Chitinophagaceae; g__Terrimonas	0.4735	0.07859	0.2911	0.04842	0.3796	0.05449	11.2514	0.003604
d__Bacteria; k__norank_d__Bacteria; p__Actinobacteriota; c__Acidimicrobiia; o__Microtrichales; f__Ilumatobacteraceae; g__CL500-29_marine_group	0.3742	0.05531	0.261	0.03519	0.2783	0.0205	11.1782	0.003738
d__Bacteria; k__norank_d__Bacteria; p__Chloroflexi; c__Anaerolineae; o__Anaerolineales; f__Anaerolineaceae; g__norank_f__Anaerolineaceae	0.1656	0.09027	0.5521	0.2492	0.9258	0.267	11.0994	0.003889
d__Bacteria; k__norank_d__Bacteria; p__Bacteroidota; c__Bacteroidia; o__Cytophagales; f__Spirosomaceae; g__Dyadobacter	0.1745	0.07037	0.03658	0.03327	0.08452	0.02644	11.0728	0.003941
d__Bacteria; k__norank_d__Bacteria; p__Proteobacteria; c__Gammaproteobacteria; o__Oceanospirillales; f__Pseudohongiellaceae; g__Pseudohongiella	0.00346	0.004365	0.01779	0.009925	0.02274	0.009125	11.0324	0.004021
d__Bacteria; k__norank_d__Bacteria; p__Proteobacteria; c__Alphaproteobacteria; o__Rhizobiales; f__Xanthobacteraceae; g__Pseudolabrys	0.1433	0.0112	0.2224	0.04318	0.2476	0.02465	11.0192	0.004048
d__Bacteria; k__norank_d__Bacteria; p__Proteobacteria; c__Alphaproteobacteria; o__Rhodospirillales; f__norank_o__Rhodospirillales; g__norank_f__norank_o__Rhodospirillales	0.1715	0.03067	0.256	0.02657	0.2432	0.01976	10.944	0.004203
d__Bacteria; k__norank_d__Bacteria; p__Proteobacteria; c__Alphaproteobacteria; o__Rhizobiales; f__Devosiaceae; g__norank_f__Devosiaceae	0.3801	0.04452	0.2808	0.01485	0.2689	0.03674	10.934	0.004224
d__Bacteria; k__norank_d__Bacteria; p__Proteobacteria; c__Alphaproteobacteria; o__Acetobacterales; f__Acetobacteraceae; g__unclassified_f__Acetobacteraceae	0.008403	0.005756	0.03559	0.007018	0.009391	0.01034	10.8947	0.004308
d__Bacteria; k__norank_d__Bacteria; p__Planctomycetota; c__Phycisphaerae; o__Phycisphaerales; f__Phycisphaeraceae; g__norank_f__Phycisphaeraceae	0.001977	0.002421	0.01137	0.004365	0.01335	0.006429	10.7553	0.004619
d__Bacteria; k__norank_d__Bacteria; p__Acidobacteriota; c__Vicinamibacteria; o__Subgroup_17; f__norank_o__Subgroup_17; g__norank_f__norank_o__Subgroup_17	0.043	0.008544	0.06228	0.02612	0.131	0.05876	10.7268	0.004685
d__Bacteria; k__norank_d__Bacteria; p__Bacteroidota; c__Bacteroidia; o__Cytophagales; f__Spirosomaceae; g__norank_f__Spirosomaceae	0.03707	0.03432	0.002966	0.003751	0.006426	0.005756	10.71	0.004724
d__Bacteria; k__norank_d__Bacteria; p__RCP2-54; c__norank_p__RCP2-54; o__norank_c__norank_p__RCP2-54; f__norank_o__norank_c__norank_p__RCP2-54; g__norank_f__norank_o__norank_c__norank_p__RCP2-54	0.1157	0.04902	0.1918	0.03572	0.2328	0.03198	10.6998	0.004749
d__Bacteria; k__norank_d__Bacteria; p__Acidobacteriota; c__Subgroup_22; o__norank_c__Subgroup_22; f__norank_o__norank_c__Subgroup_22; g__norank_f__norank_o__norank_c__Subgroup_22	0.004943	0.005522	0.03608	0.02498	0.04597	0.01269	10.6854	0.004783
d__Bacteria; k__norank_d__Bacteria; p__Bdellovibrionota; c__Bdellovibrionia; o__Bdellovibrionales; f__Bdellovibrionaceae; g__Bdellovibrio	0.04795	0.01482	0.1028	0.02363	0.1048	0.03181	10.6851	0.004784
d__Bacteria; k__norank_d__Bacteria; p__Myxococcota; c__Polyangia; o__Polyangiales; f__Phaselicystidaceae; g__Phaselicystis	0.0009886	0.001531	0.01532	0.01017	0.006426	0.004751	10.6417	0.004889
d__Bacteria; k__norank_d__Bacteria; p__Patescibacteria; c__WWE3; o__norank_c__WWE3; f__norank_o__norank_c__WWE3; g__norank_f__norank_o__norank_c__WWE3	0.02521	0.01349	0.008403	0.003467	0.03262	0.006221	10.5874	0.005023
d__Bacteria; k__norank_d__Bacteria; p__Firmicutes; c__Bacilli; o__Paenibacillales; f__Paenibacillaceae; g__norank_f__Paenibacillaceae	0.007908	0.008104	0.03065	0.01004	0.01681	0.004052	10.5259	0.00518
d__Bacteria; k__norank_d__Bacteria; p__Proteobacteria; c__Alphaproteobacteria; o__Rickettsiales; f__SM2D12; g__norank_f__SM2D12	0.001483	0.002481	0.002966	0.003249	0.01384	0.007424	10.5049	0.005235
d__Bacteria; k__norank_d__Bacteria; p__Proteobacteria; c__Alphaproteobacteria; o__Rhizobiales; f__Hyphomicrobiaceae; g__Hyphomicrobium	0.1344	0.02248	0.134	0.02032	0.1952	0.02575	10.4798	0.005301
d__Bacteria; k__norank_d__Bacteria; p__Proteobacteria; c__Gammaproteobacteria; o__Burkholderiales; f__Methylophilaceae; g__unclassified_f__Methylophilaceae	0.0009886	0.001531	0.01186	0.005931	0.01087	0.006126	10.4652	0.005339
d__Bacteria; k__norank_d__Bacteria; p__Myxococcota; c__Myxococcia; o__Myxococcales; f__Myxococcaceae; g__Cystobacter	0.02125	0.01692	0.06623	0.02119	0.02916	0.008881	10.4192	0.005464
d__Bacteria; k__norank_d__Bacteria; p__Proteobacteria; c__Alphaproteobacteria; o__Rhizobiales; f__Xanthobacteraceae; g__Rhodoplanes	0.2748	0.04744	0.4196	0.05719	0.3682	0.04615	10.3879	0.00555
d__Bacteria; k__norank_d__Bacteria; p__Planctomycetota; c__vadinHA49; o__norank_c__vadinHA49; f__norank_o__norank_c__vadinHA49; g__norank_f__norank_o__norank_c__vadinHA49	0.0004943	0.001211	0.005931	0.007264	0.01582	0.009503	10.3837	0.005562
d__Bacteria; k__norank_d__Bacteria; p__Proteobacteria; c__Gammaproteobacteria; o__Burkholderiales; f__Comamonadaceae; g__Polaromonas	0.1344	0.04305	0.1863	0.04561	0.08897	0.02282	10.3821	0.005566
d__Bacteria; k__norank_d__Bacteria; p__Myxococcota; c__Myxococcia; o__Myxococcales; f__Myxococcaceae; g__norank_f__Myxococcaceae	0.0262	0.00964	0.04498	0.01068	0.06969	0.02465	10.3408	0.005682
d__Bacteria; k__norank_d__Bacteria; p__Actinobacteriota; c__Actinobacteria; o__Micromonosporales; f__Micromonosporaceae; g__Catellatospora	0.03163	0.01281	0.05931	0.01614	0.07365	0.02067	10.2477	0.005953
d__Bacteria; k__norank_d__Bacteria; p__Proteobacteria; c__Alphaproteobacteria; o__Sphingomonadales; f__Sphingomonadaceae; g__unclassified_f__Sphingomonadaceae	0.218	0.05642	0.134	0.03809	0.1038	0.01603	10.2053	0.006081
d__Bacteria; k__norank_d__Bacteria; p__Acidobacteriota; c__Acidobacteriae; o__Bryobacterales; f__Bryobacteraceae; g__Bryobacter	0.2501	0.04608	0.3554	0.03927	0.3668	0.01844	10.1977	0.006104
d__Bacteria; k__norank_d__Bacteria; p__Actinobacteriota; c__Actinobacteria; o__Streptomycetales; f__Streptomycetaceae; g__Streptomyces	0.1868	0.03574	0.4048	0.1448	0.1809	0.04727	10.1772	0.006167
d__Bacteria; k__norank_d__Bacteria; p__Cyanobacteria; c__Cyanobacteriia; o__Cyanobacteriales; f__Chroococcidiopsaceae; g__Aliterella	0.08996	0.07225	0.01186	0.01789	0.004449	0.00615	10.158	0.006226
d__Bacteria; k__norank_d__Bacteria; p__Actinobacteriota; c__Actinobacteria; o__Micromonosporales; f__Micromonosporaceae; g__Micromonospora	0.7459	0.1296	1.388	0.2918	1.605	0.7626	10.152	0.006245
d__Bacteria; k__norank_d__Bacteria; p__Cyanobacteria; c__Cyanobacteriia; o__Chloroplast; f__norank_o__Chloroplast; g__norank_f__norank_o__Chloroplast	0.1537	0.09865	0.7681	0.488	0.6875	0.2315	10.152	0.006245
d__Bacteria; k__norank_d__Bacteria; p__Firmicutes; c__Bacilli; o__Paenibacillales; f__Paenibacillaceae; g__Cohnella	0.3149	0.04893	0.5185	0.04687	0.3776	0.08688	10.152	0.006245
d__Bacteria; k__norank_d__Bacteria; p__Proteobacteria; c__Alphaproteobacteria; o__Rhizobiales; f__Labraceae; g__Labrys	0.04795	0.008049	0.06623	0.01653	0.09144	0.02231	10.1346	0.006299
d__Bacteria; k__norank_d__Bacteria; p__Proteobacteria; c__Alphaproteobacteria; o__Rhizobiales; f__Hyphomicrobiaceae; g__unclassified_f__Hyphomicrobiaceae	0.008403	0.002232	0.01928	0.004873	0.01878	0.005193	10.0631	0.006529
d__Bacteria; k__norank_d__Bacteria; p__Bacteroidota; c__Bacteroidia; o__Sphingobacteriales; f__Sphingobacteriaceae; g__Mucilaginibacter	0.002471	0.006054	0.01087	0.004465	0.0009886	0.001531	10.0057	0.006719
d__Bacteria; k__norank_d__Bacteria; p__Bacteroidota; c__Bacteroidia; o__Chitinophagales; f__37-13; g__norank_f__37-13	0.0009886	0.001531	0.009886	0.01239	0.02027	0.004365	10.0022	0.006731
d__Bacteria; k__norank_d__Bacteria; p__Verrucomicrobiota; c__Verrucomicrobiae; o__Opitutales; f__Opitutaceae; g__Lacunisphaera	0.0004943	0.001211	0.02669	0.01904	0.03509	0.01907	9.93954	0.006945
d__Bacteria; k__norank_d__Bacteria; p__Firmicutes; c__Bacilli; o__Bacillales; f__Bacillaceae; g__unclassified_f__Bacillaceae	0.647	0.07119	0.8166	0.06569	0.6465	0.05371	9.86539	0.007207
d__Bacteria; k__norank_d__Bacteria; p__Patescibacteria; c__Parcubacteria; o__norank_c__Parcubacteria; f__norank_o__norank_c__Parcubacteria; g__norank_f__norank_o__norank_c__Parcubacteria	0.02966	0.01512	0.02471	0.01873	0.086	0.02537	9.76646	0.007573
d__Bacteria; k__norank_d__Bacteria; p__Firmicutes; c__Bacilli; o__Bacillales; f__unclassified_o__Bacillales; g__unclassified_o__Bacillales	0.0692	0.01374	0.0519	0.01521	0.09342	0.02472	9.76024	0.007596
d__Bacteria; k__norank_d__Bacteria; p__Proteobacteria; c__Alphaproteobacteria; o__Thalassobaculales; f__norank_o__Thalassobaculales; g__norank_f__norank_o__Thalassobaculales	0.0004943	0.001211	0.007908	0.006126	0.009391	0.005756	9.73148	0.007706
d__Bacteria; k__norank_d__Bacteria; p__Proteobacteria; c__Alphaproteobacteria; o__Micropepsales; f__Micropepsaceae; g__norank_f__Micropepsaceae	0.1167	0.01254	0.1681	0.03214	0.1547	0.01953	9.67029	0.007946
d__Bacteria; k__norank_d__Bacteria; p__Proteobacteria; c__Gammaproteobacteria; o__Burkholderiales; f__Comamonadaceae; g__Piscinibacter	0.004943	0.003063	0.004943	0.003592	0.01384	0.005522	9.66006	0.007986
d__Bacteria; k__norank_d__Bacteria; p__Proteobacteria; c__Alphaproteobacteria; o__Rhizobiales; f__A0839; g__norank_f__A0839	0.01384	0.01335	0.02471	0.01004	0.04547	0.01361	9.65922	0.00799
d__Bacteria; k__norank_d__Bacteria; p__Proteobacteria; c__Gammaproteobacteria; o__Gammaproteobacteria_Incertae_Sedis; f__unclassified_o__Gammaproteobacteria_Incertae_Sedis; g__norank_f__unclassified	0.001483	0.002481	0.006426	0.006338	0.01631	0.007676	9.65715	0.007998
d__Bacteria; k__norank_d__Bacteria; p__Proteobacteria; c__Alphaproteobacteria; o__Rhizobiales; f__Xanthobacteraceae; g__Starkeya	0.01977	0.008318	0.009886	0.003592	0.02471	0.009686	9.64937	0.008029
d__Bacteria; k__norank_d__Bacteria; p__Bacteroidota; c__Bacteroidia; o__Cytophagales; f__Cyclobacteriaceae; g__Ekhidna	0	0	0.00346	0.004365	0.01285	0.00893	9.61118	0.008184
d__Bacteria; k__norank_d__Bacteria; p__Actinobacteriota; c__Thermoleophilia; o__Solirubrobacterales; f__Solirubrobacteraceae; g__Conexibacter	0.008403	0.006609	0.01631	0.005548	0.004943	0.001531	9.60185	0.008222
d__Bacteria; k__norank_d__Bacteria; p__Acidobacteriota; c__Acidobacteriae; o__Subgroup_15; f__norank_o__Subgroup_15; g__norank_f__norank_o__Subgroup_15	0.004449	0.005857	0.01779	0.009189	0.03707	0.02009	9.59088	0.008267
d__Bacteria; k__norank_d__Bacteria; p__Proteobacteria; c__Alphaproteobacteria; o__Rhizobiales; f__Rhizobiaceae; g__Mesorhizobium	0.8447	0.0823	0.5753	0.07829	0.7241	0.1427	9.58884	0.008276
d__Bacteria; k__norank_d__Bacteria; p__Proteobacteria; c__Alphaproteobacteria; o__Reyranellales; f__Reyranellaceae; g__Reyranella	0.3074	0.06019	0.3934	0.06071	0.4266	0.02191	9.56103	0.008392
d__Bacteria; k__norank_d__Bacteria; p__Chloroflexi; c__Anaerolineae; o__SBR1031; f__norank_o__SBR1031; g__norank_f__norank_o__SBR1031	0.3974	0.2142	1.094	0.5075	1.216	0.3078	9.55556	0.008415
d__Bacteria; k__norank_d__Bacteria; p__Proteobacteria; c__Alphaproteobacteria; o__Rhizobiales; f__Xanthobacteraceae; g__norank_f__Xanthobacteraceae	0.7676	0.09526	1.009	0.1206	0.8848	0.08535	9.50877	0.008614
d__Bacteria; k__norank_d__Bacteria; p__Bacteroidota; c__SJA-28; o__norank_c__SJA-28; f__norank_o__norank_c__SJA-28; g__norank_f__norank_o__norank_c__SJA-28	0.03411	0.01643	0.009391	0.00687	0.02768	0.006126	9.49844	0.008658
d__Bacteria; k__norank_d__Bacteria; p__Acidobacteriota; c__Blastocatellia; o__Blastocatellales; f__Blastocatellaceae; g__JGI_0001001-H03	0.01384	0.004052	0.004449	0.004088	0.01384	0.005193	9.47134	0.008777
d__Bacteria; k__norank_d__Bacteria; p__Proteobacteria; c__Gammaproteobacteria; o__Cellvibrionales; f__Cellvibrionaceae; g__Cellvibrio	0.06623	0.08621	0.1621	0.01919	0.2318	0.05546	9.38285	0.009174
d__Bacteria; k__norank_d__Bacteria; p__Desulfobacterota; c__norank_p__Desulfobacterota; o__norank_c__norank_p__Desulfobacterota; f__norank_o__norank_c__norank_p__Desulfobacterota; g__norank_f__norank_o__norank_c__norank_p__Desulfobacterota	0.008897	0.004594	0.003954	0.004052	0.01582	0.006676	9.3283	0.009427
d__Bacteria; k__norank_d__Bacteria; p__Actinobacteriota; c__Actinobacteria; o__Micromonosporales; f__Micromonosporaceae; g__Rhizocola	0.04992	0.01692	0.04844	0.01437	0.08699	0.01982	9.28525	0.009632
d__Bacteria; k__norank_d__Bacteria; p__Planctomycetota; c__Phycisphaerae; o__Phycisphaerales; f__Phycisphaeraceae; g__AKYG587	0.0004943	0.001211	0.002966	0.001876	0.01631	0.009141	9.26233	0.009743
d__Bacteria; k__norank_d__Bacteria; p__Proteobacteria; c__Alphaproteobacteria; o__Rhodobacterales; f__Rhodobacteraceae; g__Pseudorhodobacter	0.0776	0.03772	0.02916	0.01292	0.02422	0.01517	9.24793	0.009814
d__Bacteria; k__norank_d__Bacteria; p__Bacteroidota; c__Bacteroidia; o__Chitinophagales; f__Chitinophagaceae; g__norank_f__Chitinophagaceae	0.04152	0.01094	0.02521	0.00615	0.04152	0.006221	9.20759	0.01001
d__Bacteria; k__norank_d__Bacteria; p__Chloroflexi; c__JG30-KF-CM66; o__norank_c__JG30-KF-CM66; f__norank_o__norank_c__JG30-KF-CM66; g__norank_f__norank_o__norank_c__JG30-KF-CM66	0.3574	0.1019	0.2901	0.05986	0.4542	0.06442	9.19735	0.01007
d__Bacteria; k__norank_d__Bacteria; p__Actinobacteriota; c__Acidimicrobiia; o__Microtrichales; f__Microtrichaceae; g__IMCC26207	0.06376	0.008336	0.04795	0.01446	0.02916	0.01596	9.15589	0.01028
d__Bacteria; k__norank_d__Bacteria; p__Proteobacteria; c__Gammaproteobacteria; o__Xanthomonadales; f__Rhodanobacteraceae; g__Ahniella	0.01878	0.008527	0.02076	0.009189	0.03608	0.00687	9.08794	0.01063
d__Bacteria; k__norank_d__Bacteria; p__Proteobacteria; c__Gammaproteobacteria; o__Xanthomonadales; f__Xanthomonadaceae; g__Luteimonas	0.02669	0.007503	0.01087	0.005193	0.01285	0.007657	8.91953	0.01157
d__Bacteria; k__norank_d__Bacteria; p__Bacteroidota; c__Bacteroidia; o__Chitinophagales; f__Saprospiraceae; g__Haliscomenobacter	0.01532	0.006054	0.008897	0.004594	0.0262	0.008881	8.90776	0.01163
d__Bacteria; k__norank_d__Bacteria; p__Firmicutes; c__Bacilli; o__Paenibacillales; f__Paenibacillaceae; g__Paenibacillus	0.6618	0.1055	0.779	0.08446	0.6228	0.05459	8.86002	0.01191
d__Bacteria; k__norank_d__Bacteria; p__Proteobacteria; c__Gammaproteobacteria; o__Cellvibrionales; f__Halieaceae; g__OM60NOR5_clade	0.08007	0.02163	0.02966	0.01678	0.05882	0.02635	8.77277	0.01245
d__Bacteria; k__norank_d__Bacteria; p__Proteobacteria; c__Gammaproteobacteria; o__Burkholderiales; f__Oxalobacteraceae; g__norank_f__Oxalobacteraceae	0.08156	0.01806	0.1285	0.03074	0.0781	0.01964	8.73758	0.01267
d__Bacteria; k__norank_d__Bacteria; p__Dependentiae; c__Babeliae; o__Babeliales; f__Vermiphilaceae; g__norank_f__Vermiphilaceae	0.04498	0.01236	0.03855	0.01698	0.1601	0.1843	8.72066	0.01277
d__Bacteria; k__norank_d__Bacteria; p__Proteobacteria; c__Gammaproteobacteria; o__Enterobacterales; f__Enterobacteriaceae; g__unclassified_f__Enterobacteriaceae	0.06179	0.09504	0.0009886	0.002421	0.001483	0.002481	8.7155	0.01281
d__Bacteria; k__norank_d__Bacteria; p__Actinobacteriota; c__Acidimicrobiia; o__Microtrichales; f__Ilumatobacteraceae; g__Ilumatobacter	0.1369	0.02183	0.09935	0.0192	0.1325	0.01786	8.62651	0.01339
d__Bacteria; k__norank_d__Bacteria; p__Bacteroidota; c__Bacteroidia; o__Sphingobacteriales; f__KD3-93; g__norank_f__KD3-93	0.0009886	0.001531	0.009886	0.006407	0.009391	0.01458	8.55909	0.01385
d__Bacteria; k__norank_d__Bacteria; p__Verrucomicrobiota; c__Chlamydiae; o__Chlamydiales; f__Parachlamydiaceae; g__Neochlamydia	0.01928	0.007676	0.009391	0.005756	0.02521	0.01336	8.51795	0.01414
d__Bacteria; k__norank_d__Bacteria; p__Proteobacteria; c__Alphaproteobacteria; o__Rhizobiales; f__Devosiaceae; g__Devosia	1.832	0.1194	1.576	0.1966	1.551	0.1061	8.50292	0.01424
d__Bacteria; k__norank_d__Bacteria; p__Bacteroidota; c__Bacteroidia; o__Flavobacteriales; f__Flavobacteriaceae; g__Flavobacterium	1.286	1.484	0.3069	0.08593	0.5897	0.1516	8.50292	0.01424
d__Bacteria; k__norank_d__Bacteria; p__Bacteroidota; c__Bacteroidia; o__Chitinophagales; f__Chitinophagaceae; g__Ferruginibacter	0.1384	0.03502	0.09194	0.03334	0.09787	0.01171	8.48235	0.01439
d__Bacteria; k__norank_d__Bacteria; p__Bacteroidota; c__Bacteroidia; o__Cytophagales; f__Microscillaceae; g__Chryseolinea	0.05091	0.03289	0.07068	0.02835	0.1369	0.0799	8.24535	0.0162
d__Bacteria; k__norank_d__Bacteria; p__Acidobacteriota; c__Blastocatellia; o__11-24; f__norank_o__11-24; g__norank_f__norank_o__11-24	0.01582	0.008731	0.002966	0.002653	0.004943	0.005522	8.21033	0.01649
d__Bacteria; k__norank_d__Bacteria; p__Proteobacteria; c__Gammaproteobacteria; o__Gammaproteobacteria_Incertae_Sedis; f__unclassified_o__Gammaproteobacteria_Incertae_Sedis; g__Acidibacter	0.07217	0.02624	0.07068	0.02215	0.1211	0.02293	8.19203	0.01664
d__Bacteria; k__norank_d__Bacteria; p__Chloroflexi; c__Chloroflexia; o__Chloroflexales; f__Roseiflexaceae; g__norank_f__Roseiflexaceae	0.2343	0.07145	0.1498	0.02177	0.2313	0.02558	8.1777	0.01676
d__Bacteria; k__norank_d__Bacteria; p__Planctomycetota; c__Phycisphaerae; o__Phycisphaerales; f__Phycisphaeraceae; g__SM1A02	0.007908	0.005832	0.01038	0.00615	0.02422	0.01116	8.16949	0.01683
d__Bacteria; k__norank_d__Bacteria; p__Actinobacteriota; c__Acidimicrobiia; o__Microtrichales; f__Ilumatobacteraceae; g__norank_f__Ilumatobacteraceae	0.01384	0.008318	0.02867	0.005832	0.01779	0.007264	8.11256	0.01731
d__Bacteria; k__norank_d__Bacteria; p__Actinobacteriota; c__Actinobacteria; o__Micromonosporales; f__Micromonosporaceae; g__Luedemannella	0.01137	0.005108	0.00346	0.003467	0.01087	0.005832	8.03939	0.01796
d__Bacteria; k__norank_d__Bacteria; p__Spirochaetota; c__Leptospirae; o__Leptospirales; f__Leptospiraceae; g__Turneriella	0.003954	0.006934	0.01582	0.01268	0.02224	0.01555	7.96726	0.01862
d__Bacteria; k__norank_d__Bacteria; p__Proteobacteria; c__Gammaproteobacteria; o__Burkholderiales; f__Rhodocyclaceae; g__Georgfuchsia	0.03015	0.02727	0.02027	0.01192	0.06228	0.006763	7.88779	0.01937
d__Bacteria; k__norank_d__Bacteria; p__Bacteroidota; c__Bacteroidia; o__Cytophagales; f__Hymenobacteraceae; g__Pontibacter	0.02719	0.01332	0.06327	0.02	0.0346	0.0224	7.82246	0.02002
d__Bacteria; k__norank_d__Bacteria; p__Bacteroidota; c__Bacteroidia; o__Chitinophagales; f__Chitinophagaceae; g__Lacibacter	0.1008	0.01799	0.0519	0.03411	0.0692	0.01642	7.65821	0.02173
d__Bacteria; k__norank_d__Bacteria; p__Cyanobacteria; c__Cyanobacteriia; o__Cyanobacteriales; f__Chroococcidiopsaceae; g__norank_f__Chroococcidiopsaceae	0.05388	0.04098	0.02027	0.02376	0.01038	0.01282	7.61366	0.02222
d__Bacteria; k__norank_d__Bacteria; p__Proteobacteria; c__Gammaproteobacteria; o__Pseudomonadales; f__Moraxellaceae; g__norank_f__Moraxellaceae	0.1493	0.04337	0.08007	0.03564	0.09194	0.03479	7.48117	0.02374
d__Bacteria; k__norank_d__Bacteria; p__Firmicutes; c__Bacilli; o__Paenibacillales; f__Paenibacillaceae; g__Ammoniphilus	0.1972	0.0457	0.1409	0.02264	0.1873	0.02727	7.4657	0.02392
d__Bacteria; k__norank_d__Bacteria; p__Actinobacteriota; c__Actinobacteria; o__Frankiales; f__Geodermatophilaceae; g__Geodermatophilus	0.02175	0.004465	0.04152	0.01698	0.02719	0.008049	7.46451	0.02394
d__Bacteria; k__norank_d__Bacteria; p__Bdellovibrionota; c__Bdellovibrionia; o__Bacteriovoracales; f__Bacteriovoracaceae; g__Peredibacter	0.043	0.01462	0.06722	0.01485	0.043	0.01197	7.43382	0.02431
d__Bacteria; k__norank_d__Bacteria; p__Chloroflexi; c__Chloroflexia; o__Chloroflexales; f__Herpetosiphonaceae; g__Herpetosiphon	0.03361	0.02069	0.01928	0.007204	0.007908	0.009686	7.42049	0.02447
d__Bacteria; k__norank_d__Bacteria; p__Proteobacteria; c__Alphaproteobacteria; o__Rhizobiales; f__Beijerinckiaceae; g__Methylocella	0.05091	0.01446	0.08007	0.02097	0.04943	0.01695	7.41952	0.02448
d__Bacteria; k__norank_d__Bacteria; p__Actinobacteriota; c__Acidimicrobiia; o__Actinomarinales; f__norank_o__Actinomarinales; g__norank_f__norank_o__Actinomarinales	0.0173	0.008881	0.00692	0.004843	0.01335	0.004088	7.41444	0.02455
d__Bacteria; k__norank_d__Bacteria; p__Firmicutes; c__Bacilli; o__Thermoactinomycetales; f__Thermoactinomycetaceae; g__Thermoflavimicrobium	0.02076	0.007958	0.0435	0.0237	0.01384	0.004843	7.39298	0.02481
d__Bacteria; k__norank_d__Bacteria; p__Proteobacteria; c__Alphaproteobacteria; o__Rhodobacterales; f__Rhodobacteraceae; g__Defluviimonas	0.02323	0.008881	0.009886	0.006676	0.01335	0.005548	7.37214	0.02507
d__Bacteria; k__norank_d__Bacteria; p__Cyanobacteria; c__Cyanobacteriia; o__Cyanobacteriales; f__Nostocaceae; g__Calothrix_PCC-6303	0.02817	0.03132	0.01087	0.01437	0.001483	0.002481	7.35935	0.02523
d__Bacteria; k__norank_d__Bacteria; p__Proteobacteria; c__Alphaproteobacteria; o__Rhodobacterales; f__Rhodobacteraceae; g__Rhodobacter	0.05289	0.02609	0.02274	0.01225	0.01829	0.0125	7.35135	0.02533
d__Bacteria; k__norank_d__Bacteria; p__Verrucomicrobiota; c__Verrucomicrobiae; o__Pedosphaerales; f__Pedosphaeraceae; g__norank_f__Pedosphaeraceae	0.08205	0.02849	0.2541	0.1632	0.1952	0.08912	7.15065	0.02801
d__Bacteria; k__norank_d__Bacteria; p__Proteobacteria; c__Gammaproteobacteria; o__Burkholderiales; f__Burkholderiaceae; g__unclassified_f__Burkholderiaceae	0.01631	0.005548	0.00692	0.007657	0.008897	0.002653	7.07883	0.02903
d__Bacteria; k__norank_d__Bacteria; p__Planctomycetota; c__OM190; o__norank_c__OM190; f__norank_o__norank_c__OM190; g__norank_f__norank_o__norank_c__OM190	0.0009886	0.001531	0.00346	0.003467	0.01236	0.009076	7.03145	0.02973
d__Bacteria; k__norank_d__Bacteria; p__Acidobacteriota; c__Blastocatellia; o__Blastocatellales; f__Blastocatellaceae; g__norank_f__Blastocatellaceae	0.7207	0.1468	0.5279	0.2241	0.4053	0.1216	7.02924	0.02976
d__Bacteria; k__norank_d__Bacteria; p__Acidobacteriota; c__Vicinamibacteria; o__Vicinamibacterales; f__Vicinamibacteraceae; g__Luteitalea	0.2298	0.06663	0.1488	0.05669	0.128	0.03927	6.97503	0.03058
d__Bacteria; k__norank_d__Bacteria; p__Deinococcota; c__Deinococci; o__Deinococcales; f__Trueperaceae; g__Truepera	0.0262	0.011	0.03658	0.05416	0.00692	0.007884	6.9057	0.03166
d__Bacteria; k__norank_d__Bacteria; p__Proteobacteria; c__Alphaproteobacteria; o__Rhizobiales; f__Rhizobiales_Incertae_Sedis; g__Bauldia	0.3989	0.05704	0.4735	0.04214	0.4453	0.02477	6.89855	0.03177
d__Bacteria; k__norank_d__Bacteria; p__Myxococcota; c__Polyangia; o__Polyangiales; f__Polyangiaceae; g__norank_f__Polyangiaceae	0.004943	0.005522	0.01236	0.007828	0.01483	0.003249	6.84317	0.03266
d__Bacteria; k__norank_d__Bacteria; p__Verrucomicrobiota; c__Verrucomicrobiae; o__Verrucomicrobiales; f__Verrucomicrobiaceae; g__Brevifollis	0.001483	0.002481	0.004449	0.005548	0.01038	0.006697	6.83169	0.03285
d__Bacteria; k__norank_d__Bacteria; p__Proteobacteria; c__Alphaproteobacteria; o__Rhizobiales; f__Kaistiaceae; g__Kaistia	0.1152	0.02526	0.06179	0.02101	0.08205	0.03487	6.81706	0.03309
d__Bacteria; k__norank_d__Bacteria; p__Firmicutes; c__norank_p__Firmicutes; o__norank_c__norank_p__Firmicutes; f__norank_o__norank_c__norank_p__Firmicutes; g__norank_f__norank_o__norank_c__norank_p__Firmicutes	0.08254	0.03096	0.04893	0.02363	0.08848	0.01207	6.72073	0.03472
d__Bacteria; k__norank_d__Bacteria; p__Bacteroidota; c__Bacteroidia; o__Cytophagales; f__Hymenobacteraceae; g__Hymenobacter	0.02719	0.02615	0.002966	0.003751	0.001483	0.002481	6.57888	0.03727
d__Bacteria; k__norank_d__Bacteria; p__Proteobacteria; c__Alphaproteobacteria; o__Micavibrionales; f__norank_o__Micavibrionales; g__norank_f__norank_o__Micavibrionales	0.009391	0.005756	0.03658	0.03017	0.009391	0.00687	6.50716	0.03864
d__Bacteria; k__norank_d__Bacteria; p__Proteobacteria; c__Alphaproteobacteria; o__Acetobacterales; f__Acetobacteraceae; g__Rhodovastum	0.01977	0.006676	0.04103	0.01672	0.03757	0.02232	6.45124	0.03973
d__Bacteria; k__norank_d__Bacteria; p__Actinobacteriota; c__Acidimicrobiia; o__Microtrichales; f__norank_o__Microtrichales; g__norank_f__norank_o__Microtrichales	0.2333	0.02597	0.1938	0.0257	0.2209	0.03063	6.39038	0.04096
d__Bacteria; k__norank_d__Bacteria; p__Patescibacteria; c__Saccharimonadia; o__Saccharimonadales; f__WWH38; g__norank_f__WWH38	0.00692	0.004465	0.0004943	0.001211	0.01236	0.01132	6.36614	0.04146
d__Bacteria; k__norank_d__Bacteria; p__Bacteroidota; c__Bacteroidia; o__Cytophagales; f__Hymenobacteraceae; g__Adhaeribacter	0.6866	0.0549	0.9327	0.06183	0.7612	0.2547	6.35088	0.04178
d__Bacteria; k__norank_d__Bacteria; p__Actinobacteriota; c__Actinobacteria; o__Pseudonocardiales; f__Pseudonocardiaceae; g__Pseudonocardia	0.01483	0.006221	0.02422	0.006338	0.01532	0.006054	6.32098	0.0424
d__Bacteria; k__norank_d__Bacteria; p__Proteobacteria; c__Gammaproteobacteria; o__Xanthomonadales; f__Rhodanobacteraceae; g__norank_f__Rhodanobacteraceae	0.03312	0.009076	0.01928	0.009141	0.01878	0.008318	6.27083	0.04348
d__Bacteria; k__norank_d__Bacteria; p__Proteobacteria; c__Alphaproteobacteria; o__Rhizobiales; f__Xanthobacteraceae; g__Pseudorhodoplanes	0.08502	0.01254	0.09984	0.01348	0.08007	0.01201	6.22385	0.04452
d__Bacteria; k__norank_d__Bacteria; p__Proteobacteria; c__Alphaproteobacteria; o__Rhizobiales; f__Xanthobacteraceae; g__Bradyrhizobium	1.183	0.1447	0.948	0.09225	1.043	0.1427	6.18713	0.04534
d__Bacteria; k__norank_d__Bacteria; p__Actinobacteriota; c__Actinobacteria; o__Micromonosporales; f__Micromonosporaceae; g__Actinoplanes	0.008897	0.006221	0.04992	0.07244	0.04201	0.03202	6.13939	0.04644
d__Bacteria; k__norank_d__Bacteria; p__Actinobacteriota; c__Actinobacteria; o__Micromonosporales; f__Micromonosporaceae; g__unclassified_f__Micromonosporaceae	0.0346	0.01281	0.02966	0.01061	0.05388	0.01813	5.99517	0.04991

## Sheet: Supplementary Table 7
Supplementary Table 7 Biomarker fungi under three light intensity treatments from glasshouse experiment
taxon	mean	group	lda	pvalue
p__Ascomycota	5.95648	M	4.9548	0.000911882
p__Ascomycota.c__Dothideomycetes	5.36779	H	4.90387	0.0033794
p__Ascomycota.c__Dothideomycetes.o__Capnodiales	5.06575	L	4.69763	0.000911882
p__Ascomycota.c__Dothideomycetes.o__Capnodiales.f__Cladosporiaceae	5.06474	L	4.6986	0.000911882
p__Ascomycota.c__Dothideomycetes.o__Capnodiales.f__Cladosporiaceae.g__Cladosporium	5.06436	L	4.69838	0.000911882
p__Ascomycota.c__Dothideomycetes.o__Capnodiales.f__Mycosphaerellaceae.g__Cercospora	1.94351	L	2.98376	0.0274969
p__Ascomycota.c__Dothideomycetes.o__Dothideales	3.54721	H	3.25421	0.000788197
p__Ascomycota.c__Dothideomycetes.o__Dothideales.f__Aureobasidiaceae	3.54721	H	3.25421	0.000788197
p__Ascomycota.c__Dothideomycetes.o__Dothideales.f__Aureobasidiaceae.g__Aureobasidium	3.54721	H	3.25421	0.000788197
p__Ascomycota.c__Dothideomycetes.o__Mytilinidiales.f__Mytilinidiaceae.g__Pseudocamaropycnis	1.91636	H	3.18027	0.0216911
p__Ascomycota.c__Dothideomycetes.o__Pleosporales	5.20284	H	4.71412	0.00140566
p__Ascomycota.c__Dothideomycetes.o__Pleosporales.f__Cucurbitariaceae	3.0082	M	2.5977	0.0100284
p__Ascomycota.c__Dothideomycetes.o__Pleosporales.f__Cucurbitariaceae.g__Pyrenochaeta	2.58336	L	2.75826	0.00159865
p__Ascomycota.c__Dothideomycetes.o__Pleosporales.f__Cucurbitariaceae.g__Pyrenochaetopsis	2.85797	M	2.65801	0.00291924
p__Ascomycota.c__Dothideomycetes.o__Pleosporales.f__Didymellaceae	4.4478	H	3.78271	0.0254125
p__Ascomycota.c__Dothideomycetes.o__Pleosporales.f__Didymellaceae.g__Chaetasbolisia	1.60109	H	3.35508	0.0286099
p__Ascomycota.c__Dothideomycetes.o__Pleosporales.f__Didymellaceae.g__Paraboeremia	2.81769	M	2.70213	0.00294384
p__Ascomycota.c__Dothideomycetes.o__Pleosporales.f__Didymellaceae.g__Phoma	3.38308	L	2.96102	0.0049712
p__Ascomycota.c__Dothideomycetes.o__Pleosporales.f__Didymosphaeriaceae	3.88769	H	3.47495	0.0025523
p__Ascomycota.c__Dothideomycetes.o__Pleosporales.f__Didymosphaeriaceae.g__Paracamarosporium	2.77135	H	2.65471	0.00136797
p__Ascomycota.c__Dothideomycetes.o__Pleosporales.f__Didymosphaeriaceae.g__Paraphaeosphaeria	3.55854	H	3.20195	0.00432024
p__Ascomycota.c__Dothideomycetes.o__Pleosporales.f__Didymosphaeriaceae.g__Spegazzinia	3.31598	H	3.0409	0.00359307
p__Ascomycota.c__Dothideomycetes.o__Pleosporales.f__Periconiaceae	4.2501	H	3.72279	0.0195326
p__Ascomycota.c__Dothideomycetes.o__Pleosporales.f__Periconiaceae.g__Periconia	4.2501	H	3.72279	0.0195326
p__Ascomycota.c__Dothideomycetes.o__Pleosporales.f__Phaeosphaeriaceae	3.89673	H	3.35765	0.0111415
p__Ascomycota.c__Dothideomycetes.o__Pleosporales.f__Phaeosphaeriaceae.g__Phaeosphaeriopsis	2.76544	H	2.71886	0.0025973
p__Ascomycota.c__Dothideomycetes.o__Pleosporales.f__Phaeosphaeriaceae.g__Sclerostagonospora	1.70375	L	3.24648	0.0373432
p__Ascomycota.c__Dothideomycetes.o__Pleosporales.f__Phaeosphaeriaceae.g__Wojnowiciella	1.82294	M	3.14194	0.0174794
p__Ascomycota.c__Dothideomycetes.o__Pleosporales.f__Pleosporaceae	4.9151	H	4.56962	0.00388859
p__Ascomycota.c__Dothideomycetes.o__Pleosporales.f__Pleosporaceae.g__Alternaria	4.89396	H	4.54761	0.00388859
p__Ascomycota.c__Dothideomycetes.o__Pleosporales.f__Torulaceae	3.38165	L	3.00787	0.00432024
p__Ascomycota.c__Dothideomycetes.o__Pleosporales.f__Torulaceae.g__Torula	3.37536	L	2.99962	0.00508886
p__Ascomycota.c__Dothideomycetes.o__Venturiales	3.02706	M	2.76207	0.00159865
p__Ascomycota.c__Dothideomycetes.o__Venturiales.f__Sympoventuriaceae	2.78293	M	2.65401	0.00613609
p__Ascomycota.c__Dothideomycetes.o__Venturiales.f__Sympoventuriaceae.g__Veronaeopsis	2.69451	M	2.62131	0.00494404
p__Ascomycota.c__Dothideomycetes.o__Venturiales.f__Venturiaceae	2.63718	M	2.7257	0.00366459
p__Ascomycota.c__Dothideomycetes.o__Venturiales.f__Venturiaceae.g__Venturia	2.63718	M	2.7238	0.00378381
p__Ascomycota.c__Dothideomycetes.o__Venturiales.f__Venturiales_fam_Incertae_sedis	2.06845	H	2.91764	0.0428376
p__Ascomycota.c__Dothideomycetes.o__Venturiales.f__Venturiales_fam_Incertae_sedis.g__Mycosisymbrium	2.06845	H	2.91133	0.0428376
p__Ascomycota.c__Eurotiomycetes.o__Chaetothyriales	3.32482	M	2.88119	0.0254125
p__Ascomycota.c__Eurotiomycetes.o__Chaetothyriales.f__Herpotrichiellaceae	3.20024	M	2.87874	0.00681722
p__Ascomycota.c__Eurotiomycetes.o__Chaetothyriales.f__Herpotrichiellaceae.g__Cladophialophora	2.36452	M	2.72903	0.0479964
p__Ascomycota.c__Eurotiomycetes.o__Chaetothyriales.f__Herpotrichiellaceae.g__Exophiala	3.12743	M	2.83377	0.00718563
p__Ascomycota.c__Eurotiomycetes.o__Eurotiales.f__Trichocomaceae.g__Sagenomella	2.55533	H	2.60027	0.048769
p__Ascomycota.c__Eurotiomycetes.o__Onygenales	3.66128	H	3.50461	0.0447622
p__Ascomycota.c__Eurotiomycetes.o__Onygenales.f__Gymnoascaceae	2.92606	L	2.71513	0.000821419
p__Ascomycota.c__Eurotiomycetes.o__Onygenales.f__Gymnoascaceae.g__Arachniotus	2.89775	L	2.70447	0.000821419
p__Ascomycota.c__Eurotiomycetes.o__Onygenales.f__Onygenales_fam_Incertae_sedis.g__Arthropsis	3.65108	H	3.56832	0.0287286
p__Ascomycota.c__Leotiomycetes	4.61003	L	4.16984	0.0144955
p__Ascomycota.c__Leotiomycetes.o__Erysiphales	2.10624	M	3.00411	0.0113095
p__Ascomycota.c__Leotiomycetes.o__Erysiphales.f__Erysiphaceae	2.10624	M	3.00406	0.0113095
p__Ascomycota.c__Leotiomycetes.o__Erysiphales.f__Erysiphaceae.g__Erysiphe	1.85636	M	2.97623	0.0124609
p__Ascomycota.c__Leotiomycetes.o__Helotiales.f__Helotiaceae	3.62939	M	3.04348	0.0267858
p__Ascomycota.c__Leotiomycetes.o__Helotiales.f__Helotiaceae.g__Infundichalara	3.58637	M	3.04114	0.0292416
p__Ascomycota.c__Leotiomycetes.o__Helotiales.f__Helotiales_fam_Incertae_sedis.g__Gloeosporium	1.9932	M	3.03668	0.00915543
p__Ascomycota.c__Leotiomycetes.o__Helotiales.f__Hyaloscyphaceae	2.69217	L	2.75009	0.00147286
p__Ascomycota.c__Leotiomycetes.o__Helotiales.f__Hyaloscyphaceae.g__Pezizella	2.59526	L	2.87465	0.00131552
p__Ascomycota.c__Leotiomycetes.o__Helotiales.f__Myxotrichaceae.g__Oidiodendron	2.86433	L	2.7286	0.0049712
p__Ascomycota.c__Leotiomycetes.o__Thelebolales	4.51079	L	4.18386	0.00595927
p__Ascomycota.c__Leotiomycetes.o__Thelebolales.f__Pseudeurotiaceae	4.51079	L	4.18386	0.00595927
p__Ascomycota.c__Leotiomycetes.o__Thelebolales.f__Pseudeurotiaceae.g__Pseudogymnoascus	4.51054	L	4.18458	0.00595927
p__Ascomycota.c__Sordariomycetes	5.88224	M	5.24461	0.00146439
p__Ascomycota.c__Sordariomycetes.o__Boliniales	2.13257	M	2.87681	0.00157098
p__Ascomycota.c__Sordariomycetes.o__Boliniales.f__Boliniales_fam_Incertae_sedis	2.09709	M	2.84509	0.00157098
p__Ascomycota.c__Sordariomycetes.o__Boliniales.f__Boliniales_fam_Incertae_sedis.g__Paramicrothyrium	2.09709	M	2.84898	0.00157098
p__Ascomycota.c__Sordariomycetes.o__Coniochaetales	2.39348	H	2.77515	0.0161126
p__Ascomycota.c__Sordariomycetes.o__Coniochaetales.f__Coniochaetaceae	2.38404	H	2.7666	0.0105529
p__Ascomycota.c__Sordariomycetes.o__Coniochaetales.f__Coniochaetaceae.g__Coniochaeta	2.34408	H	2.7144	0.019859
p__Ascomycota.c__Sordariomycetes.o__Glomerellales.f__Plectosphaerellaceae.g__Verticillium	2.15739	L	2.74075	0.0472982
p__Ascomycota.c__Sordariomycetes.o__Glomerellales.f__Reticulascaceae	1.9813	M	3.13019	0.00247986
p__Ascomycota.c__Sordariomycetes.o__Glomerellales.f__Reticulascaceae.g__Pseudoacrodictys	1.9813	M	3.12779	0.00247986
p__Ascomycota.c__Sordariomycetes.o__Hypocreales	5.00268	L	4.49914	0.00613609
p__Ascomycota.c__Sordariomycetes.o__Hypocreales.f__Bionectriaceae	2.89775	M	2.68419	0.00871517
p__Ascomycota.c__Sordariomycetes.o__Hypocreales.f__Bionectriaceae.g__Bionectria	2.88288	M	2.74497	0.00243564
p__Ascomycota.c__Sordariomycetes.o__Hypocreales.f__Clavicipitaceae.g__Collarina	1.62912	M	3.35269	0.00407532
p__Ascomycota.c__Sordariomycetes.o__Hypocreales.f__Cordycipitaceae	3.60167	L	3.27714	0.000627185
p__Ascomycota.c__Sordariomycetes.o__Hypocreales.f__Cordycipitaceae.g__Lecanicillium	3.58426	L	3.26601	0.000627185
p__Ascomycota.c__Sordariomycetes.o__Hypocreales.f__Hypocreaceae	3.63905	L	3.03294	0.0120216
p__Ascomycota.c__Sordariomycetes.o__Hypocreales.f__Hypocreaceae.g__Monocillium	3.58094	L	3.0138	0.00718563
p__Ascomycota.c__Sordariomycetes.o__Hypocreales.f__Hypocreaceae.g__Trichoderma	2.73675	L	2.58002	0.00831683
p__Ascomycota.c__Sordariomycetes.o__Hypocreales.f__Hypocreales_fam_Incertae_sedis	4.81884	L	4.26904	0.0119515
p__Ascomycota.c__Sordariomycetes.o__Hypocreales.f__Hypocreales_fam_Incertae_sedis.g__Sarocladium	4.80967	L	4.26529	0.0100284
p__Ascomycota.c__Sordariomycetes.o__Hypocreales.f__Nectriaceae	4.39339	L	4.032	0.00250791
p__Ascomycota.c__Sordariomycetes.o__Hypocreales.f__Nectriaceae.g__Dactylonectria	2.66053	L	2.53521	0.0260039
p__Ascomycota.c__Sordariomycetes.o__Hypocreales.f__Nectriaceae.g__Fusarium	3.6658	L	3.34675	0.0025523
p__Ascomycota.c__Sordariomycetes.o__Hypocreales.f__Nectriaceae.g__Gibberella	4.16275	L	3.79261	0.00907933
p__Ascomycota.c__Sordariomycetes.o__Hypocreales.f__Nectriaceae.g__Ilyonectria	3.62585	M	3.34896	0.00226831
p__Ascomycota.c__Sordariomycetes.o__Hypocreales.f__Nectriaceae.g__unclassified_f__Nectriaceae	2.26385	L	3.02255	0.00114401
p__Ascomycota.c__Sordariomycetes.o__Hypocreales.f__Nectriaceae.g__Volutella	3.66505	L	3.33402	0.00442249
p__Ascomycota.c__Sordariomycetes.o__Hypocreales.f__Niessliaceae	2.08775	L	2.95155	0.0104403
p__Ascomycota.c__Sordariomycetes.o__Hypocreales.f__Niessliaceae.g__Niesslia	2.08775	L	2.96455	0.0104403
p__Ascomycota.c__Sordariomycetes.o__Hypocreales.f__Stachybotryaceae	2.23791	L	2.88098	0.00136797
p__Ascomycota.c__Sordariomycetes.o__Hypocreales.f__Stachybotryaceae.g__Stachybotrys	2.08775	L	3.19816	0.000872966
p__Ascomycota.c__Sordariomycetes.o__Microascales	5.65711	M	5.22854	0.000760689
p__Ascomycota.c__Sordariomycetes.o__Microascales.f__Microascaceae	5.65711	M	5.22859	0.000760689
p__Ascomycota.c__Sordariomycetes.o__Microascales.f__Microascaceae.g__Cephalotrichum	5.65352	M	5.23529	0.000627185
p__Ascomycota.c__Sordariomycetes.o__Microascales.f__Microascaceae.g__Kernia	3.92592	H	3.47833	0.0297591
p__Ascomycota.c__Sordariomycetes.o__Microascales.f__Microascaceae.g__Scopulariopsis	2.3595	H	2.76084	0.0048631
p__Ascomycota.c__Sordariomycetes.o__Pleurotheciales	3.04928	M	2.77416	0.00236047
p__Ascomycota.c__Sordariomycetes.o__Pleurotheciales.f__Pleurotheciaceae	3.04928	M	2.77416	0.00236047
p__Ascomycota.c__Sordariomycetes.o__Pleurotheciales.f__Pleurotheciaceae.g__Pleurotheciella	2.48569	M	2.72625	0.00521077
p__Ascomycota.c__Sordariomycetes.o__Sordariales	4.56585	L	4.03535	0.0120216
p__Ascomycota.c__Sordariomycetes.o__Sordariales.f__Cephalothecaceae	2.04825	H	3.12557	0.00699657
p__Ascomycota.c__Sordariomycetes.o__Sordariales.f__Cephalothecaceae.g__Phialemonium	1.96907	H	3.06518	0.0178682
p__Ascomycota.c__Sordariomycetes.o__Sordariales.f__Chaetomiaceae	4.49592	L	3.91224	0.0241096
p__Ascomycota.c__Sordariomycetes.o__Sordariales.f__Chaetomiaceae.g__Chaetomium	4.42612	L	3.94	0.0241096
p__Ascomycota.c__Sordariomycetes.o__Sordariales.f__Chaetomiaceae.g__Dichotomopilus	2.89629	L	2.66309	0.0033401
p__Ascomycota.c__Sordariomycetes.o__Sordariales.f__Chaetomiaceae.g__Gilmaniella	2.68745	H	2.5573	0.0241096
p__Ascomycota.c__Sordariomycetes.o__Sordariales.f__Chaetomiaceae.g__Trichocladium	3.92729	M	3.6658	0.0033794
p__Ascomycota.c__Sordariomycetes.o__Sordariales.f__Lasiosphaeriaceae	3.98562	M	3.69134	0.00126521
p__Ascomycota.c__Sordariomycetes.o__Sordariales.f__Lasiosphaeriaceae.g__Cercophora	3.502	L	3.23189	0.00483677
p__Ascomycota.c__Sordariomycetes.o__Sordariales.f__Lasiosphaeriaceae.g__Schizothecium	3.83341	M	3.57536	0.000507113
p__Ascomycota.c__Sordariomycetes.o__Xylariales.f__Apiosporaceae	2.91355	L	2.63492	0.00812455
p__Ascomycota.c__Sordariomycetes.o__Xylariales.f__Apiosporaceae.g__Apiospora	2.83154	L	2.67078	0.000705806
p__Ascomycota.c__Sordariomycetes.o__Xylariales.f__Bartaliniaceae	2.425	L	2.85118	0.000872966
p__Ascomycota.c__Sordariomycetes.o__Xylariales.f__Bartaliniaceae.g__Truncatella	2.40727	L	2.77665	0.000872966
p__Ascomycota.c__Sordariomycetes.o__Xylariales.f__Diatrypaceae	1.62912	L	3.28755	0.0455554
p__Ascomycota.c__Sordariomycetes.o__Xylariales.f__Xylariaceae.g__Ascotricha	2.21033	M	2.91295	0.00114401
p__Ascomycota.c__Taphrinomycetes.o__Taphrinales.f__Taphrinaceae	1.57113	L	3.22844	0.0476403
p__Ascomycota.c__Taphrinomycetes.o__Taphrinales.f__Taphrinaceae.g__Taphrina	1.57113	L	3.25801	0.0476403
p__Basidiomycota	5.16609	H	4.83083	0.000627185
p__Basidiomycota.c__Agaricomycetes.o__Agaricales.f__Bolbitiaceae	3.20819	L	2.99312	0.00233981
p__Basidiomycota.c__Agaricomycetes.o__Agaricales.f__Bolbitiaceae.g__Conocybe	3.20747	L	3.01543	0.000598014
p__Basidiomycota.c__Agaricomycetes.o__Agaricales.f__Lycoperdaceae	1.65545	M	3.74886	0.000821419
p__Basidiomycota.c__Agaricomycetes.o__Agaricales.f__Lycoperdaceae.g__Lycoperdon	1.425	M	3.54815	0.0216911
p__Basidiomycota.c__Agaricomycetes.o__Agaricales.f__Schizophyllaceae	1.91636	L	2.99383	0.0281849
p__Basidiomycota.c__Agaricomycetes.o__Agaricales.f__Schizophyllaceae.g__Schizophyllum	1.91636	L	2.99224	0.0281849
p__Basidiomycota.c__Agaricostilbomycetes	2.48945	H	2.59151	0.0392714
p__Basidiomycota.c__Agaricostilbomycetes.o__Agaricostilbales.f__Kondoaceae	2.2701	H	2.66134	0.0257088
p__Basidiomycota.c__Agaricostilbomycetes.o__Agaricostilbales.f__Kondoaceae.g__Kondoa	2.2701	H	2.72842	0.00604753
p__Basidiomycota.c__Cystobasidiomycetes	4.20517	H	3.89214	0.00233795
p__Basidiomycota.c__Cystobasidiomycetes.o__Cystobasidiales	3.35442	H	3.01019	0.00288104
p__Basidiomycota.c__Cystobasidiomycetes.o__Cystobasidiales.f__Cystobasidiaceae	3.35442	H	3.01019	0.00288104
p__Basidiomycota.c__Cystobasidiomycetes.o__Cystobasidiales.f__Cystobasidiaceae.g__Cystobasidium	3.24388	H	2.90301	0.00437852
p__Basidiomycota.c__Cystobasidiomycetes.o__Cystobasidiales.f__Cystobasidiaceae.g__Occultifur	2.6209	H	2.82302	0.0328959
p__Basidiomycota.c__Cystobasidiomycetes.o__Cystobasidiomycetes_ord_Incertae_sedis	4.12083	H	3.8175	0.00332062
p__Basidiomycota.c__Cystobasidiomycetes.o__Cystobasidiomycetes_ord_Incertae_sedis.f__Symmetrosporaceae	4.11881	H	3.81962	0.0025523
p__Basidiomycota.c__Cystobasidiomycetes.o__Cystobasidiomycetes_ord_Incertae_sedis.f__Symmetrosporaceae.g__Symmetrospora	4.11881	H	3.81962	0.0025523
p__Basidiomycota.c__Tremellomycetes	5.09354	H	4.7722	0.000627185
p__Basidiomycota.c__Tremellomycetes.o__Cystofilobasidiales	2.32809	H	2.70743	0.0394711
p__Basidiomycota.c__Tremellomycetes.o__Cystofilobasidiales.f__Mrakiaceae	2.32809	H	2.9995	0.0034099
p__Basidiomycota.c__Tremellomycetes.o__Cystofilobasidiales.f__Mrakiaceae.g__Tausonia	2.32262	H	3.01363	0.00153001
p__Basidiomycota.c__Tremellomycetes.o__Filobasidiales	3.89775	H	3.51473	0.00339922
p__Basidiomycota.c__Tremellomycetes.o__Filobasidiales.f__Filobasidiaceae	3.87262	H	3.55405	0.000511099
p__Basidiomycota.c__Tremellomycetes.o__Filobasidiales.f__Filobasidiaceae.g__Filobasidium	3.87262	H	3.55453	0.000511099
p__Basidiomycota.c__Tremellomycetes.o__Filobasidiales.f__Piskurozymaceae	3.01606	M	2.72616	0.00697856
p__Basidiomycota.c__Tremellomycetes.o__Filobasidiales.f__Piskurozymaceae.g__Solicoccozyma	3.01606	M	2.72616	0.00697856
p__Basidiomycota.c__Tremellomycetes.o__Tremellales	5.06397	H	4.75177	0.000511099
p__Basidiomycota.c__Tremellomycetes.o__Tremellales.f__Bulleribasidiaceae	5.03913	H	4.73498	0.000511099
p__Basidiomycota.c__Tremellomycetes.o__Tremellales.f__Bulleribasidiaceae.g__Vishniacozyma	5.03828	H	4.73408	0.000511099
p__Basidiomycota.c__Tremellomycetes.o__Tremellales.f__Cuniculitremaceae	3.30467	H	2.95889	0.00549293
p__Basidiomycota.c__Tremellomycetes.o__Tremellales.f__Cuniculitremaceae.g__Kockovaella	3.30467	H	2.96251	0.00549293
p__Basidiomycota.c__Tremellomycetes.o__Tremellales.f__Rhynchogastremataceae	2.56801	H	2.67956	0.0245663
p__Basidiomycota.c__Tremellomycetes.o__Tremellales.f__Rhynchogastremataceae.g__Papiliotrema	2.56801	H	2.6806	0.0245663
p__Basidiomycota.c__Tremellomycetes.o__Trichosporonales	2.45438	L	2.89068	0.035563
p__Basidiomycota.c__Tremellomycetes.o__Trichosporonales.f__Trichosporonaceae	2.45438	L	2.90326	0.035563
p__Chytridiomycota.c__Rhizophlyctidomycetes	3.49207	L	3.18643	0.00841468
p__Chytridiomycota.c__Rhizophlyctidomycetes.o__Rhizophlyctidales	3.49207	L	3.18643	0.00841468
p__Chytridiomycota.c__Rhizophlyctidomycetes.o__Rhizophlyctidales.f__Rhizophlyctidaceae	3.49132	L	3.18658	0.0096363
p__Chytridiomycota.c__Rhizophlyctidomycetes.o__Rhizophlyctidales.f__Rhizophlyctidaceae.g__Rhizophlyctis	3.49132	L	3.18658	0.0096363
p__Chytridiomycota.c__Spizellomycetes.o__Spizellomycetales.f__Spizellomycetaceae	3.40318	L	2.92921	0.0258623
p__Chytridiomycota.c__Spizellomycetes.o__Spizellomycetales.f__Spizellomycetaceae.g__Spizellomyces	3.40318	L	2.93542	0.0163896
p__Glomeromycota	2.28233	M	2.99204	0.00131552
p__Glomeromycota.c__Glomeromycetes	2.28233	M	2.99205	0.00131552
p__Glomeromycota.c__Glomeromycetes.o__Diversisporales	2.25751	M	2.95289	0.0016672
p__Glomeromycota.c__Glomeromycetes.o__Diversisporales.f__Diversisporales_fam_Incertae_sedis	2.25751	M	2.95291	0.0016672
p__Glomeromycota.c__Glomeromycetes.o__Diversisporales.f__Diversisporales_fam_Incertae_sedis.g__Entrophospora	2.25751	M	2.9529	0.0016672
p__Zoopagomycota	2.49318	L	2.57903	0.0301214
p__Zoopagomycota.c__Zoopagomycetes	2.49318	L	2.79574	0.0309331
p__Zoopagomycota.c__Zoopagomycetes.o__Zoopagales	2.49318	L	2.81448	0.0309331
p__Zoopagomycota.c__Zoopagomycetes.o__Zoopagales.f__Zoopagaceae	2.48945	L	2.80952	0.0260617
p__Zoopagomycota.c__Zoopagomycetes.o__Zoopagales.f__Zoopagaceae.g__Acaulopage	2.48945	L	2.80452	0.0260617

## Sheet: Supplementary Table 8
Supplementary Table 8 Biomarker bacteria under three light intensity treatments from glasshouse experiment
taxon	mean	group	lda	pvalue
p__Acidobacteriota.c__Acidobacteriae	3.89837	L	3.24789	0.00293687
p__Acidobacteriota.c__Acidobacteriae.o__Bryobacterales	3.56438	M	2.81939	0.00613609
p__Acidobacteriota.c__Acidobacteriae.o__Bryobacterales.f__Bryobacteraceae	3.56438	M	2.81939	0.00613609
p__Acidobacteriota.c__Acidobacteriae.o__Bryobacterales.f__Bryobacteraceae.g__Bryobacter	3.56438	M	2.81939	0.00613609
p__Acidobacteriota.c__Acidobacteriae.o__norank_c__Acidobacteriae	3.30357	L	2.89516	0.00108042
p__Acidobacteriota.c__Acidobacteriae.o__norank_c__Acidobacteriae.f__norank_o__norank_c__Acidobacteriae	3.30357	L	2.89516	0.00108042
p__Acidobacteriota.c__Acidobacteriae.o__norank_c__Acidobacteriae.f__norank_o__norank_c__Acidobacteriae.g__Paludibaculum	3.30357	L	2.89516	0.00108042
p__Acidobacteriota.c__Acidobacteriae.o__Solibacterales	3.14422	L	2.68937	0.0011388
p__Acidobacteriota.c__Acidobacteriae.o__Solibacterales.f__Solibacteraceae	3.14422	L	2.68937	0.0011388
p__Acidobacteriota.c__Acidobacteriae.o__Solibacterales.f__Solibacteraceae.g__Candidatus_Solibacter	3.14422	L	2.68937	0.0011388
p__Acidobacteriota.c__Blastocatellia.o__Blastocatellales	3.9461	H	3.25101	0.0267858
p__Acidobacteriota.c__Blastocatellia.o__Blastocatellales.f__Blastocatellaceae	3.9461	H	3.25101	0.0267858
p__Acidobacteriota.c__Blastocatellia.o__Blastocatellales.f__Blastocatellaceae.g__JGI_0001001-H03	2.14113	M	2.55397	0.014181
p__Acidobacteriota.c__Thermoanaerobaculia	3.87496	M	3.31811	0.00214161
p__Acidobacteriota.c__Thermoanaerobaculia.o__Thermoanaerobaculales	3.87496	M	3.31811	0.00214161
p__Acidobacteriota.c__Thermoanaerobaculia.o__Thermoanaerobaculales.f__Thermoanaerobaculaceae	3.87496	M	3.31811	0.00214161
p__Acidobacteriota.c__Thermoanaerobaculia.o__Thermoanaerobaculales.f__Thermoanaerobaculaceae.g__Subgroup_10	3.87496	M	3.31811	0.00214161
p__Acidobacteriota.c__Vicinamibacteria.o__Vicinamibacterales.f__Vicinamibacteraceae.g__Luteitalea	3.36143	H	2.70165	0.0294131
p__Actinobacteriota	5.10965	L	4.37534	0.000911882
p__Actinobacteriota.c__Acidimicrobiia.o__Microtrichales	4.04674	H	2.87869	0.0408099
p__Actinobacteriota.c__Acidimicrobiia.o__Microtrichales.f__Iamiaceae	3.6419	L	2.95187	0.00293687
p__Actinobacteriota.c__Acidimicrobiia.o__Microtrichales.f__Iamiaceae.g__Iamia	3.6419	L	2.95187	0.00293687
p__Actinobacteriota.c__Acidimicrobiia.o__Microtrichales.f__Ilumatobacteraceae	3.7201	H	2.88466	0.00552302
p__Actinobacteriota.c__Acidimicrobiia.o__Microtrichales.f__Ilumatobacteraceae.g__CL500-29_marine_group	3.57307	H	2.81484	0.00388859
p__Actinobacteriota.c__Acidimicrobiia.o__Microtrichales.f__Ilumatobacteraceae.g__Ilumatobacter	3.13645	H	2.43754	0.0137523
p__Actinobacteriota.c__Acidimicrobiia.o__Microtrichales.f__Microtrichaceae	2.94195	H	2.35204	0.00812455
p__Actinobacteriota.c__Acidimicrobiia.o__Microtrichales.f__Microtrichaceae.g__IMCC26207	2.80456	H	2.44572	0.013833
p__Actinobacteriota.c__Actinobacteria	5.02865	L	4.35261	0.00108042
p__Actinobacteriota.c__Actinobacteria.o__Corynebacteriales.f__Nocardiaceae	3.0557	L	2.62633	0.00243564
p__Actinobacteriota.c__Actinobacteria.o__Corynebacteriales.f__Nocardiaceae.g__Rhodococcus	3.0557	L	2.62633	0.00243564
p__Actinobacteriota.c__Actinobacteria.o__Frankiales	3.6487	L	3.03272	0.000511099
p__Actinobacteriota.c__Actinobacteria.o__Frankiales.f__Geodermatophilaceae	3.46483	L	2.9286	0.00332062
p__Actinobacteriota.c__Actinobacteria.o__Frankiales.f__Geodermatophilaceae.g__Blastococcus	3.39812	L	2.86449	0.00332062
p__Actinobacteriota.c__Actinobacteria.o__Frankiales.f__Geodermatophilaceae.g__Geodermatophilus	2.61825	L	2.421	0.0178922
p__Actinobacteriota.c__Actinobacteria.o__Frankiales.f__Sporichthyaceae	2.89537	M	2.5227	0.00206777
p__Actinobacteriota.c__Actinobacteria.o__Frankiales.f__Sporichthyaceae.g__Sporichthya	2.89537	M	2.5227	0.00206777
p__Actinobacteriota.c__Actinobacteria.o__Micrococcales	4.69445	H	4.14707	0.00356202
p__Actinobacteriota.c__Actinobacteria.o__Micrococcales.f__Demequinaceae	2.44985	M	2.28723	0.0027539
p__Actinobacteriota.c__Actinobacteria.o__Micrococcales.f__Demequinaceae.g__Demequina	2.44985	M	2.28723	0.0027539
p__Actinobacteriota.c__Actinobacteria.o__Micrococcales.f__Microbacteriaceae	4.14545	H	3.37407	0.0025523
p__Actinobacteriota.c__Actinobacteria.o__Micrococcales.f__Microbacteriaceae.g__Agromyces	2.65302	H	2.44479	0.0039114
p__Actinobacteriota.c__Actinobacteria.o__Micrococcales.f__Microbacteriaceae.g__Microbacterium	3.60353	H	3.18521	0.0021167
p__Actinobacteriota.c__Actinobacteria.o__Micrococcales.f__Micrococcaceae	4.52916	H	4.0738	0.00189411
p__Actinobacteriota.c__Actinobacteria.o__Micrococcales.f__Micrococcaceae.g__Arthrobacter	4.49393	H	4.02709	0.00243564
p__Actinobacteriota.c__Actinobacteria.o__Micrococcales.f__Micrococcaceae.g__Paenarthrobacter	3.4207	H	3.1041	0.000774152
p__Actinobacteriota.c__Actinobacteria.o__Micromonosporales	4.30196	M	3.7269	0.00595927
p__Actinobacteriota.c__Actinobacteria.o__Micromonosporales.f__Micromonosporaceae	4.30196	M	3.7269	0.00595927
p__Actinobacteriota.c__Actinobacteria.o__Micromonosporales.f__Micromonosporaceae.g__Allocatelliglobosispora	2.93701	M	2.55537	0.00189411
p__Actinobacteriota.c__Actinobacteria.o__Micromonosporales.f__Micromonosporaceae.g__Catellatospora	2.86716	M	2.44767	0.00624469
p__Actinobacteriota.c__Actinobacteria.o__Micromonosporales.f__Micromonosporaceae.g__Luedemannella	2.0557	H	2.49372	0.0319959
p__Actinobacteriota.c__Actinobacteria.o__Micromonosporales.f__Micromonosporaceae.g__Micromonospora	4.20546	M	3.632	0.00624469
p__Actinobacteriota.c__Actinobacteria.o__Micromonosporales.f__Micromonosporaceae.g__Rhizocola	2.93949	M	2.38092	0.00841468
p__Actinobacteriota.c__Actinobacteria.o__Propionibacteriales	4.63189	L	4.17097	0.000911882
p__Actinobacteriota.c__Actinobacteria.o__Propionibacteriales.f__Nocardioidaceae	4.63189	L	4.17097	0.000911882
p__Actinobacteriota.c__Actinobacteria.o__Propionibacteriales.f__Nocardioidaceae.g__Marmoricola	3.87895	L	3.38484	0.00146439
p__Actinobacteriota.c__Actinobacteria.o__Propionibacteriales.f__Nocardioidaceae.g__Nocardioides	4.54186	L	4.09246	0.000760689
p__Actinobacteriota.c__Actinobacteria.o__Pseudonocardiales	3.08843	L	2.6244	0.00362507
p__Actinobacteriota.c__Actinobacteria.o__Pseudonocardiales.f__Pseudonocardiaceae	3.08843	L	2.6244	0.00362507
p__Actinobacteriota.c__Actinobacteria.o__Pseudonocardiales.f__Pseudonocardiaceae.g__Pseudonocardia	2.38417	L	2.48911	0.0241096
p__Actinobacteriota.c__Actinobacteria.o__Pseudonocardiales.f__Pseudonocardiaceae.g__Saccharopolyspora	2.76952	L	2.48871	0.00206777
p__Actinobacteriota.c__Actinobacteria.o__Streptomycetales	3.60726	L	3.05932	0.00613609
p__Actinobacteriota.c__Actinobacteria.o__Streptomycetales.f__Streptomycetaceae	3.60726	L	3.05932	0.00613609
p__Actinobacteriota.c__Actinobacteria.o__Streptomycetales.f__Streptomycetaceae.g__Streptomyces	3.60726	L	3.05932	0.00613609
p__Actinobacteriota.c__Thermoleophilia.o__Solirubrobacterales.f__Solirubrobacteraceae	3.28169	L	2.92778	0.000511099
p__Actinobacteriota.c__Thermoleophilia.o__Solirubrobacterales.f__Solirubrobacteraceae.g__Conexibacter	2.21249	L	2.49621	0.0123783
p__Bacteroidota.c__Bacteroidia.o__Chitinophagales.f__Chitinophagaceae	3.95069	H	3.18642	0.00592452
p__Bacteroidota.c__Bacteroidia.o__Chitinophagales.f__Chitinophagaceae.g__Edaphobaculum	2.40998	M	2.61418	0.00291924
p__Bacteroidota.c__Bacteroidia.o__Chitinophagales.f__Chitinophagaceae.g__Ferruginibacter	3.14113	H	2.5632	0.0132781
p__Bacteroidota.c__Bacteroidia.o__Chitinophagales.f__Chitinophagaceae.g__Lacibacter	3.0036	H	2.49445	0.0241096
p__Bacteroidota.c__Bacteroidia.o__Chitinophagales.f__Chitinophagaceae.g__Sediminibacterium	2.49331	M	2.42918	0.00167522
p__Bacteroidota.c__Bacteroidia.o__Chitinophagales.f__Chitinophagaceae.g__Terrimonas	3.67534	H	3.00799	0.00362507
p__Bacteroidota.c__Bacteroidia.o__Chitinophagales.f__Saprospiraceae	3.22031	M	2.4482	0.0106323
p__Bacteroidota.c__Bacteroidia.o__Chitinophagales.f__Saprospiraceae.g__Haliscomenobacter	2.41825	M	2.42076	0.0158245
p__Bacteroidota.c__Bacteroidia.o__Cytophagales	4.59674	L	4.0878	0.0021167
p__Bacteroidota.c__Bacteroidia.o__Cytophagales.f__Cyclobacteriaceae	2.77676	M	2.40168	0.0102058
p__Bacteroidota.c__Bacteroidia.o__Cytophagales.f__Cyclobacteriaceae.g__Ekhidna	2.10895	M	2.48233	0.00916662
p__Bacteroidota.c__Bacteroidia.o__Cytophagales.f__Cyclobacteriaceae.g__Marinoscillum	2.19912	M	2.52493	0.000701484
p__Bacteroidota.c__Bacteroidia.o__Cytophagales.f__Cytophagaceae.g__Cytophaga	2.12534	M	2.5701	0.00236047
p__Bacteroidota.c__Bacteroidia.o__Cytophagales.f__Cytophagaceae.g__Siphonobacter	2.0557	H	2.55702	0.00485203
p__Bacteroidota.c__Bacteroidia.o__Cytophagales.f__Cytophagaceae.g__Sporocytophaga	2.19912	M	2.42707	0.0403354
p__Bacteroidota.c__Bacteroidia.o__Cytophagales.f__Hymenobacteraceae	3.99954	L	3.11589	0.0292416
p__Bacteroidota.c__Bacteroidia.o__Cytophagales.f__Hymenobacteraceae.g__Adhaeribacter	3.96975	L	3.08572	0.0417758
p__Bacteroidota.c__Bacteroidia.o__Cytophagales.f__Hymenobacteraceae.g__Hymenobacter	2.43434	H	2.43295	0.0484596
p__Bacteroidota.c__Bacteroidia.o__Cytophagales.f__Hymenobacteraceae.g__Pontibacter	2.80118	L	2.37924	0.0179971
p__Bacteroidota.c__Bacteroidia.o__Cytophagales.f__Microscillaceae	4.47075	M	4.0949	0.00309559
p__Bacteroidota.c__Bacteroidia.o__Cytophagales.f__Microscillaceae.g__Chryseolinea	3.13645	M	2.66117	0.0178922
p__Bacteroidota.c__Bacteroidia.o__Cytophagales.f__Microscillaceae.g__Ohtaekwangia	3.30782	L	2.95358	0.0021167
p__Bacteroidota.c__Bacteroidia.o__Cytophagales.f__Microscillaceae.g__OLB12	3.25864	M	2.98392	0.00225052
p__Bacteroidota.c__Bacteroidia.o__Cytophagales.f__Spirosomaceae	3.37522	H	3.0132	0.00135719
p__Bacteroidota.c__Bacteroidia.o__Cytophagales.f__Spirosomaceae.g__Dyadobacter	3.24175	H	2.88789	0.00362507
p__Bacteroidota.c__Bacteroidia.o__Flavobacteriales	4.24175	H	3.93467	0.00432024
p__Bacteroidota.c__Bacteroidia.o__Flavobacteriales.f__Flavobacteriaceae	4.10911	H	3.8042	0.0142434
p__Bacteroidota.c__Bacteroidia.o__Flavobacteriales.f__Flavobacteriaceae.g__Flavobacterium	4.10911	H	3.8042	0.0142434
p__Bacteroidota.c__Bacteroidia.o__Flavobacteriales.f__Weeksellaceae	3.66199	H	3.35068	0.00198184
p__Bacteroidota.c__Bacteroidia.o__Flavobacteriales.f__Weeksellaceae.g__Chryseobacterium	3.66199	H	3.35066	0.00198184
p__Bacteroidota.c__Bacteroidia.o__Sphingobacteriales	4.15562	L	3.24842	0.0304634
p__Bacteroidota.c__Bacteroidia.o__Sphingobacteriales.f__Sphingobacteriaceae	4.13661	H	3.47574	0.00293687
p__Bacteroidota.c__Bacteroidia.o__Sphingobacteriales.f__Sphingobacteriaceae.g__Mucilaginibacter	2.0364	L	2.82016	0.00594009
p__Bacteroidota.c__Bacteroidia.o__Sphingobacteriales.f__Sphingobacteriaceae.g__Pedobacter	4.0933	H	3.42261	0.00322494
p__Bdellovibrionota	3.65302	L	2.80438	0.00482795
p__Bdellovibrionota.c__Bdellovibrionia	3.50353	L	2.84436	0.00189411
p__Bdellovibrionota.c__Bdellovibrionia.o__Bacteriovoracales	2.82751	L	2.43337	0.0191929
p__Bdellovibrionota.c__Bdellovibrionia.o__Bacteriovoracales.f__Bacteriovoracaceae	2.82751	L	2.43337	0.0191929
p__Bdellovibrionota.c__Bdellovibrionia.o__Bacteriovoracales.f__Bacteriovoracaceae.g__Peredibacter	2.82751	L	2.43337	0.0191929
p__Bdellovibrionota.c__Bdellovibrionia.o__Bdellovibrionales	3.40578	M	2.78688	0.00309559
p__Bdellovibrionota.c__Bdellovibrionia.o__Bdellovibrionales.f__Bdellovibrionaceae	3.40578	M	2.78688	0.00309559
p__Bdellovibrionota.c__Bdellovibrionia.o__Bdellovibrionales.f__Bdellovibrionaceae.g__Bdellovibrio	3.02031	M	2.50981	0.00572025
p__Bdellovibrionota.c__Bdellovibrionia.o__Bdellovibrionales.f__Bdellovibrionaceae.g__OM27_clade	3.17542	M	2.52854	0.00309559
p__Chloroflexi.c__Chloroflexia.o__Chloroflexales	3.42797	H	2.68828	0.0313673
p__Chloroflexi.c__Chloroflexia.o__Chloroflexales.f__Herpetosiphonaceae	2.52648	H	2.36868	0.035466
p__Chloroflexi.c__Chloroflexia.o__Chloroflexales.f__Herpetosiphonaceae.g__Herpetosiphon	2.52648	H	2.36868	0.035466
p__Cyanobacteria.c__Cyanobacteriia.o__Cyanobacteriales	4.07545	H	3.69095	0.00233795
p__Cyanobacteria.c__Cyanobacteriia.o__Cyanobacteriales.f__Chroococcidiopsaceae	3.22289	H	2.81466	0.0115394
p__Cyanobacteria.c__Cyanobacteriia.o__Cyanobacteriales.f__Chroococcidiopsaceae.g__Aliterella	2.95405	H	2.63522	0.00592095
p__Cyanobacteria.c__Cyanobacteriia.o__Cyanobacteriales.f__Nostocaceae	2.44985	H	2.28484	0.0336579
p__Cyanobacteria.c__Cyanobacteriia.o__Cyanobacteriales.f__Nostocaceae.g__Calothrix_PCC-6303	2.44985	H	2.28429	0.0336579
p__Cyanobacteria.c__Cyanobacteriia.o__Cyanobacteriales.f__Phormidiaceae	3.9976	H	3.64364	0.000495292
p__Cyanobacteria.c__Cyanobacteriia.o__Cyanobacteriales.f__Phormidiaceae.g__Cephalothrix_SAG_75_79	2.25028	M	2.30384	0.00373825
p__Cyanobacteria.c__Cyanobacteriia.o__Cyanobacteriales.f__Phormidiaceae.g__Tychonema_CCAP_1459-11B	3.99566	H	3.64215	0.000608304
p__Cyanobacteria.c__Cyanobacteriia.o__Oxyphotobacteria_Incertae_Sedis	2.25028	H	2.54626	0.00157098
p__Cyanobacteria.c__Cyanobacteriia.o__Oxyphotobacteria_Incertae_Sedis.f__unclassified_o__Oxyphotobacteria_Incertae_Sedis	2.25028	H	2.54262	0.00157098
p__Cyanobacteria.c__Cyanobacteriia.o__Oxyphotobacteria_Incertae_Sedis.f__unclassified_o__Oxyphotobacteria_Incertae_Sedis.g__CENA359	2.25028	H	2.5405	0.00157098
p__Cyanobacteria.c__Cyanobacteriia.o__Phormidesmiales	2.27376	H	2.51042	0.000939595
p__Cyanobacteria.c__Cyanobacteriia.o__Phormidesmiales.f__Nodosilineaceae	2.27376	H	2.51044	0.000939595
p__Cyanobacteria.c__Cyanobacteriia.o__Phormidesmiales.f__Nodosilineaceae.g__Nodosilinea_PCC-7104	2.27376	H	2.51038	0.000939595
p__Deinococcota	2.56321	L	2.33242	0.0319959
p__Deinococcota.c__Deinococci	2.56321	L	2.33242	0.0319959
p__Deinococcota.c__Deinococci.o__Deinococcales	2.56321	L	2.33242	0.0319959
p__Deinococcota.c__Deinococci.o__Deinococcales.f__Trueperaceae	2.56321	L	2.33242	0.0319959
p__Deinococcota.c__Deinococci.o__Deinococcales.f__Trueperaceae.g__Truepera	2.56321	L	2.33242	0.0319959
p__Firmicutes	5.43792	L	4.45531	0.000760689
p__Firmicutes.c__Bacilli	5.41471	L	4.46861	0.00140566
p__Firmicutes.c__Bacilli.o__Alicyclobacillales	4.39563	M	3.7008	0.00140566
p__Firmicutes.c__Bacilli.o__Alicyclobacillales.f__Alicyclobacillaceae	4.39563	M	3.7008	0.00140566
p__Firmicutes.c__Bacilli.o__Alicyclobacillales.f__Alicyclobacillaceae.g__Tumebacillus	4.39563	M	3.7008	0.00140566
p__Firmicutes.c__Bacilli.o__Bacillales	5.30072	L	4.44865	0.000627185
p__Firmicutes.c__Bacilli.o__Bacillales.f__Bacillaceae	5.23569	L	4.34225	0.00140566
p__Firmicutes.c__Bacilli.o__Bacillales.f__Bacillaceae.g__Calditerricola	2.97044	L	2.72369	0.000511099
p__Firmicutes.c__Bacilli.o__Bacillales.f__Bacillaceae.g__Fictibacillus	4.83142	L	4.00445	0.00350008
p__Firmicutes.c__Bacilli.o__Bacillales.f__Bacillaceae.g__Geobacillus	4.88031	L	4.04643	0.00146439
p__Firmicutes.c__Bacilli.o__Bacillales.f__Planococcaceae	4.43576	L	3.79269	0.000511099
p__Firmicutes.c__Bacilli.o__Bacillales.f__Planococcaceae.g__Paenisporosarcina	4.43109	L	3.79339	0.000511099
p__Firmicutes.c__Bacilli.o__Brevibacillales	4.08509	M	3.43027	0.00135719
p__Firmicutes.c__Bacilli.o__Brevibacillales.f__Brevibacillaceae	4.08509	M	3.43027	0.00135719
p__Firmicutes.c__Bacilli.o__Brevibacillales.f__Brevibacillaceae.g__Brevibacillus	4.08509	M	3.43027	0.00135719
p__Firmicutes.c__Bacilli.o__Paenibacillales	4.22813	L	3.20827	0.0188591
p__Firmicutes.c__Bacilli.o__Paenibacillales.f__Paenibacillaceae	4.22813	L	3.20827	0.0188591
p__Firmicutes.c__Bacilli.o__Paenibacillales.f__Paenibacillaceae.g__Ammoniphilus	3.29495	H	2.46827	0.0241096
p__Firmicutes.c__Bacilli.o__Paenibacillales.f__Paenibacillaceae.g__Cohnella	3.71475	L	3.01977	0.00624469
p__Firmicutes.c__Bacilli.o__Paenibacillales.f__Paenibacillaceae.g__Paenibacillus	3.89153	L	2.88447	0.0123783
p__Gemmatimonadota.c__Gemmatimonadetes	4.23355	M	3.62242	0.000760689
p__Gemmatimonadota.c__Gemmatimonadetes.o__Gemmatimonadales	4.23355	M	3.62242	0.000760689
p__Gemmatimonadota.c__Gemmatimonadetes.o__Gemmatimonadales.f__Gemmatimonadaceae	4.23355	M	3.62242	0.000760689
p__Gemmatimonadota.c__Gemmatimonadetes.o__Gemmatimonadales.f__Gemmatimonadaceae.g__Gemmatimonas	3.76696	L	3.2586	0.000511099
p__Gemmatimonadota.c__Longimicrobia	3.4663	M	2.93288	0.00412278
p__Gemmatimonadota.c__Longimicrobia.o__Longimicrobiales	3.4663	M	2.93288	0.00412278
p__Gemmatimonadota.c__Longimicrobia.o__Longimicrobiales.f__Longimicrobiaceae	3.4663	M	2.93288	0.00412278
p__Gemmatimonadota.c__Longimicrobia.o__Longimicrobiales.f__Longimicrobiaceae.g__YC-ZSS-LKJ147	3.10391	M	2.79602	0.000627185
p__Myxococcota	4.36012	M	3.91164	0.00146439
p__Myxococcota.c__Myxococcia	3.4589	L	2.94872	0.00233795
p__Myxococcota.c__Myxococcia.o__Myxococcales	3.4589	L	2.94872	0.00233795
p__Myxococcota.c__Myxococcia.o__Myxococcales.f__Myxococcaceae	3.44139	L	2.93024	0.00189411
p__Myxococcota.c__Myxococcia.o__Myxococcales.f__Myxococcaceae.g__Cystobacter	2.82108	L	2.47724	0.00552302
p__Myxococcota.c__Myxococcia.o__Myxococcales.f__Myxococcaceae.g__Myxococcus	3.03442	L	2.74245	0.000774152
p__Myxococcota.c__Myxococcia.o__Myxococcales.f__Myxococcaceae.g__P3OB-42	3.09017	M	2.73312	0.000911882
p__Myxococcota.c__Polyangia	4.31013	M	3.8736	0.00126521
p__Myxococcota.c__Polyangia.o__Haliangiales	3.86687	M	3.43686	0.000511099
p__Myxococcota.c__Polyangia.o__Haliangiales.f__Haliangiaceae	3.86687	M	3.43686	0.000511099
p__Myxococcota.c__Polyangia.o__Haliangiales.f__Haliangiaceae.g__Haliangium	3.86687	M	3.43686	0.000511099
p__Myxococcota.c__Polyangia.o__Polyangiales	4.05927	M	3.63711	0.00167522
p__Myxococcota.c__Polyangia.o__Polyangiales.f__Phaselicystidaceae	2.18534	L	2.53825	0.00751833
p__Myxococcota.c__Polyangia.o__Polyangiales.f__Phaselicystidaceae.g__Phaselicystis	2.18534	L	2.53559	0.00751833
p__Myxococcota.c__Polyangia.o__Polyangiales.f__Polyangiaceae	3.23555	M	2.87602	0.000511099
p__Myxococcota.c__Polyangia.o__Polyangiales.f__Polyangiaceae.g__Pajaroellobacter	2.95165	M	2.66696	0.00108042
p__Myxococcota.c__Polyangia.o__Polyangiales.f__Polyangiaceae.g__Polyangium	2.83069	M	2.54359	0.0021167
p__Nitrospirota	3.77316	M	3.36299	0.000911882
p__Nitrospirota.c__Nitrospiria	3.77316	M	3.36299	0.000911882
p__Nitrospirota.c__Nitrospiria.o__Nitrospirales	3.77316	M	3.36299	0.000911882
p__Nitrospirota.c__Nitrospiria.o__Nitrospirales.f__Nitrospiraceae	3.77316	M	3.36299	0.000911882
p__Nitrospirota.c__Nitrospiria.o__Nitrospirales.f__Nitrospiraceae.g__Nitrospira	3.77316	M	3.36299	0.000911882
p__Patescibacteria	4.03738	M	3.57127	0.00126521
p__Patescibacteria.c__Saccharimonadia	3.8761	M	3.42197	0.000511099
p__Patescibacteria.c__Saccharimonadia.o__Saccharimonadales	3.8761	M	3.42197	0.000511099
p__Patescibacteria.c__Saccharimonadia.o__Saccharimonadales.f__Saccharimonadaceae	3.53345	M	3.03305	0.00322494
p__Patescibacteria.c__Saccharimonadia.o__Saccharimonadales.f__Saccharimonadaceae.g__TM7a	3.53345	M	3.03305	0.00322494
p__Planctomycetota.c__Phycisphaerae	2.7314	M	2.45064	0.00508886
p__Planctomycetota.c__Phycisphaerae.o__Phycisphaerales	2.7314	M	2.45064	0.00508886
p__Planctomycetota.c__Phycisphaerae.o__Phycisphaerales.f__Phycisphaeraceae	2.7314	M	2.45064	0.00508886
p__Planctomycetota.c__Phycisphaerae.o__Phycisphaerales.f__Phycisphaeraceae.g__AKYG587	2.21249	M	2.25158	0.00910957
p__Planctomycetota.c__Phycisphaerae.o__Phycisphaerales.f__Phycisphaeraceae.g__norank_f__Phycisphaeraceae	2.12534	M	2.50286	0.00422383
p__Planctomycetota.c__Phycisphaerae.o__Phycisphaerales.f__Phycisphaeraceae.g__SM1A02	2.38417	M	2.25792	0.0138325
p__Proteobacteria	5.66142	H	4.82103	0.000511099
p__Proteobacteria.c__Alphaproteobacteria	5.51847	H	4.82347	0.00126521
p__Proteobacteria.c__Alphaproteobacteria.o__Acetobacterales	3.48637	M	2.76522	0.00309559
p__Proteobacteria.c__Alphaproteobacteria.o__Acetobacterales.f__Acetobacteraceae.g__Rhodovastum	2.61305	L	2.31487	0.0363054
p__Proteobacteria.c__Alphaproteobacteria.o__Azospirillales	2.80118	L	2.53056	0.00146439
p__Proteobacteria.c__Alphaproteobacteria.o__Azospirillales.f__Azospirillales_Incertae_Sedis	2.80118	L	2.53056	0.00146439
p__Proteobacteria.c__Alphaproteobacteria.o__Azospirillales.f__Azospirillales_Incertae_Sedis.g__Stella	2.80118	L	2.53056	0.00146439
p__Proteobacteria.c__Alphaproteobacteria.o__Caulobacterales	4.53771	M	3.65466	0.00309559
p__Proteobacteria.c__Alphaproteobacteria.o__Caulobacterales.f__Caulobacteraceae	4.42572	M	3.49571	0.00552302
p__Proteobacteria.c__Alphaproteobacteria.o__Caulobacterales.f__Caulobacteraceae.g__Brevundimonas	3.95643	H	3.52291	0.000511099
p__Proteobacteria.c__Alphaproteobacteria.o__Caulobacterales.f__Caulobacteraceae.g__Phenylobacterium	4.30919	M	3.7213	0.00167522
p__Proteobacteria.c__Alphaproteobacteria.o__Caulobacterales.f__Hyphomonadaceae	3.89428	M	3.46582	0.000627185
p__Proteobacteria.c__Alphaproteobacteria.o__Caulobacterales.f__Hyphomonadaceae.g__Hirschia	3.59923	M	3.13186	0.00146439
p__Proteobacteria.c__Alphaproteobacteria.o__Caulobacterales.f__Hyphomonadaceae.g__SWB02	3.58718	M	3.20371	0.000760689
p__Proteobacteria.c__Alphaproteobacteria.o__Dongiales	3.60673	M	3.05312	0.000760689
p__Proteobacteria.c__Alphaproteobacteria.o__Dongiales.f__Dongiaceae	3.60673	M	3.05312	0.000760689
p__Proteobacteria.c__Alphaproteobacteria.o__Dongiales.f__Dongiaceae.g__Dongia	3.60673	M	3.05312	0.000760689
p__Proteobacteria.c__Alphaproteobacteria.o__Reyranellales	3.89809	M	3.18575	0.000760689
p__Proteobacteria.c__Alphaproteobacteria.o__Reyranellales.f__Reyranellaceae	3.89809	M	3.18575	0.000760689
p__Proteobacteria.c__Alphaproteobacteria.o__Reyranellales.f__Reyranellaceae.g__Reyranella	3.62998	M	2.80455	0.0107574
p__Proteobacteria.c__Alphaproteobacteria.o__Rhizobiales	5.07847	H	4.05492	0.00332062
p__Proteobacteria.c__Alphaproteobacteria.o__Rhizobiales.f__Beijerinckiaceae	3.86394	H	3.1454	0.00233795
p__Proteobacteria.c__Alphaproteobacteria.o__Rhizobiales.f__Beijerinckiaceae.g__Bosea	3.71723	H	3.13558	0.000911882
p__Proteobacteria.c__Alphaproteobacteria.o__Rhizobiales.f__Beijerinckiaceae.g__Methylocella	2.90349	L	2.32487	0.0246802
p__Proteobacteria.c__Alphaproteobacteria.o__Rhizobiales.f__Beijerinckiaceae.g__Microvirga	3.18252	H	2.32497	0.046959
p__Proteobacteria.c__Alphaproteobacteria.o__Rhizobiales.f__Devosiaceae	4.36773	H	3.37384	0.00706066
p__Proteobacteria.c__Alphaproteobacteria.o__Rhizobiales.f__Devosiaceae.g__Devosia	4.26288	H	3.17448	0.0142434
p__Proteobacteria.c__Alphaproteobacteria.o__Rhizobiales.f__Hyphomicrobiaceae	3.7302	M	2.55641	0.0241096
p__Proteobacteria.c__Alphaproteobacteria.o__Rhizobiales.f__Hyphomicrobiaceae.g__Hyphomicrobium	3.29057	M	2.56274	0.00613609
p__Proteobacteria.c__Alphaproteobacteria.o__Rhizobiales.f__Kaistiaceae	3.06133	H	2.449	0.0380442
p__Proteobacteria.c__Alphaproteobacteria.o__Rhizobiales.f__Kaistiaceae.g__Kaistia	3.06133	H	2.449	0.0380442
p__Proteobacteria.c__Alphaproteobacteria.o__Rhizobiales.f__Labraceae	2.96115	M	2.44096	0.00718563
p__Proteobacteria.c__Alphaproteobacteria.o__Rhizobiales.f__Labraceae.g__Labrys	2.96115	M	2.44096	0.00718563
p__Proteobacteria.c__Alphaproteobacteria.o__Rhizobiales.f__Rhizobiaceae	4.65311	H	4.02596	0.0021167
p__Proteobacteria.c__Alphaproteobacteria.o__Rhizobiales.f__Rhizobiaceae.g__Allorhizobium-Neorhizobium-Pararhizobium-Rhizobium	4.08614	H	3.60407	0.00189411
p__Proteobacteria.c__Alphaproteobacteria.o__Rhizobiales.f__Rhizobiaceae.g__Aminobacter	4.01578	H	3.3323	0.00309559
p__Proteobacteria.c__Alphaproteobacteria.o__Rhizobiales.f__Rhizobiaceae.g__Mesorhizobium	3.92672	H	3.1399	0.00831683
p__Proteobacteria.c__Alphaproteobacteria.o__Rhizobiales.f__Rhizobiaceae.g__Neorhizobium	4.06152	H	3.47735	0.0027539
p__Proteobacteria.c__Alphaproteobacteria.o__Rhizobiales.f__Rhizobiales_Incertae_Sedis.g__Bauldia	3.67534	L	2.58115	0.0321097
p__Proteobacteria.c__Alphaproteobacteria.o__Rhizobiales.f__Xanthobacteraceae.g__Bradyrhizobium	4.0731	H	3.12098	0.0453399
p__Proteobacteria.c__Alphaproteobacteria.o__Rhizobiales.f__Xanthobacteraceae.g__Pseudolabrys	3.39381	M	2.76417	0.00362507
p__Proteobacteria.c__Alphaproteobacteria.o__Rhizobiales.f__Xanthobacteraceae.g__Rhodoplanes	3.62288	L	2.87717	0.00624469
p__Proteobacteria.c__Alphaproteobacteria.o__Rhizobiales.f__Xanthobacteraceae.g__Starkeya	2.39294	M	2.26156	0.00968258
p__Proteobacteria.c__Alphaproteobacteria.o__Rhodobacterales	3.2216	H	2.71988	0.00332062
p__Proteobacteria.c__Alphaproteobacteria.o__Rhodobacterales.f__Rhodobacteraceae	3.2216	H	2.71988	0.00332062
p__Proteobacteria.c__Alphaproteobacteria.o__Rhodobacterales.f__Rhodobacteraceae.g__Defluviimonas	2.36607	H	2.52349	0.0294131
p__Proteobacteria.c__Alphaproteobacteria.o__Rhodobacterales.f__Rhodobacteraceae.g__Pseudorhodobacter	2.88987	H	2.49616	0.0102058
p__Proteobacteria.c__Alphaproteobacteria.o__Rhodobacterales.f__Rhodobacteraceae.g__Rhodobacter	2.72336	H	2.3475	0.0277423
p__Proteobacteria.c__Alphaproteobacteria.o__Sphingomonadales	5.22631	H	4.77461	0.00309559
p__Proteobacteria.c__Alphaproteobacteria.o__Sphingomonadales.f__Sphingomonadaceae	5.22631	H	4.77461	0.00309559
p__Proteobacteria.c__Alphaproteobacteria.o__Sphingomonadales.f__Sphingomonadaceae.g__Altererythrobacter	3.55431	H	2.92163	0.00146439
p__Proteobacteria.c__Alphaproteobacteria.o__Sphingomonadales.f__Sphingomonadaceae.g__Novosphingobium	4.15742	H	3.67288	0.00108042
p__Proteobacteria.c__Alphaproteobacteria.o__Sphingomonadales.f__Sphingomonadaceae.g__Qipengyuania	4.00211	H	3.53992	0.00293687
p__Proteobacteria.c__Alphaproteobacteria.o__Sphingomonadales.f__Sphingomonadaceae.g__Sphingoaurantiacus	2.75843	H	2.43489	0.00350008
p__Proteobacteria.c__Alphaproteobacteria.o__Sphingomonadales.f__Sphingomonadaceae.g__Sphingobium	4.77636	H	4.40899	0.000911882
p__Proteobacteria.c__Alphaproteobacteria.o__Sphingomonadales.f__Sphingomonadaceae.g__Sphingomonas	4.7836	H	4.30119	0.00126521
p__Proteobacteria.c__Alphaproteobacteria.o__Sphingomonadales.f__Sphingomonadaceae.g__Sphingopyxis	4.15592	H	3.75921	0.00332062
p__Proteobacteria.c__Gammaproteobacteria	5.17847	M	4.17833	0.0179971
p__Proteobacteria.c__Gammaproteobacteria.o__Burkholderiales	4.9895	M	4.35853	0.000627185
p__Proteobacteria.c__Gammaproteobacteria.o__Burkholderiales.f__Comamonadaceae	4.42989	M	3.32951	0.0380442
p__Proteobacteria.c__Gammaproteobacteria.o__Burkholderiales.f__Comamonadaceae.g__Caenimonas	3.93177	L	3.32632	0.000511099
p__Proteobacteria.c__Gammaproteobacteria.o__Burkholderiales.f__Comamonadaceae.g__Pelomonas	2.01619	L	2.51648	0.0497527
p__Proteobacteria.c__Gammaproteobacteria.o__Burkholderiales.f__Comamonadaceae.g__Piscinibacter	2.14113	M	2.39484	0.00841468
p__Proteobacteria.c__Gammaproteobacteria.o__Burkholderiales.f__Comamonadaceae.g__Polaromonas	3.27032	L	2.69327	0.00508886
p__Proteobacteria.c__Gammaproteobacteria.o__Burkholderiales.f__Comamonadaceae.g__Rhizobacter	2.89809	M	2.5302	0.00309559
p__Proteobacteria.c__Gammaproteobacteria.o__Burkholderiales.f__Comamonadaceae.g__Rhodoferax	3.0557	L	2.61621	0.00322494
p__Proteobacteria.c__Gammaproteobacteria.o__Burkholderiales.f__Gallionellaceae	3.50421	L	3.14039	0.000511099
p__Proteobacteria.c__Gammaproteobacteria.o__Burkholderiales.f__Gallionellaceae.g__Candidatus_Nitrotoga	3.50421	L	3.14039	0.000511099
p__Proteobacteria.c__Gammaproteobacteria.o__Burkholderiales.f__Methylophilaceae	4.47198	M	4.0596	0.000511099
p__Proteobacteria.c__Gammaproteobacteria.o__Burkholderiales.f__Methylophilaceae.g__Methylobacillus	3.16527	M	2.81428	0.00126521
p__Proteobacteria.c__Gammaproteobacteria.o__Burkholderiales.f__Methylophilaceae.g__Methylophilus	2.7314	M	2.46851	0.00198506
p__Proteobacteria.c__Gammaproteobacteria.o__Burkholderiales.f__Methylophilaceae.g__Methylotenera	4.19173	M	3.72213	0.000760689
p__Proteobacteria.c__Gammaproteobacteria.o__Burkholderiales.f__Methylophilaceae.g__MM2	3.33146	L	2.66355	0.0027539
p__Proteobacteria.c__Gammaproteobacteria.o__Burkholderiales.f__Methylophilaceae.g__UBA6140	3.99739	M	3.69378	0.000511099
p__Proteobacteria.c__Gammaproteobacteria.o__Burkholderiales.f__Nitrosomonadaceae	4.29276	M	3.87398	0.000511099
p__Proteobacteria.c__Gammaproteobacteria.o__Burkholderiales.f__Nitrosomonadaceae.g__Ellin6067	3.12534	M	2.59437	0.00350008
p__Proteobacteria.c__Gammaproteobacteria.o__Burkholderiales.f__Nitrosomonadaceae.g__IS-44	3.83917	M	3.45353	0.000511099
p__Proteobacteria.c__Gammaproteobacteria.o__Burkholderiales.f__Nitrosomonadaceae.g__MND1	3.85654	M	3.49138	0.000511099
p__Proteobacteria.c__Gammaproteobacteria.o__Burkholderiales.f__Nitrosomonadaceae.g__Nitrosomonas	3.18673	L	2.85407	0.00233795
p__Proteobacteria.c__Gammaproteobacteria.o__Burkholderiales.f__Nitrosomonadaceae.g__Nitrosospira	3.58272	L	3.07315	0.000760689
p__Proteobacteria.c__Gammaproteobacteria.o__Burkholderiales.f__Oxalobacteraceae.g__Massilia	3.96115	H	3.40238	0.00108042
p__Proteobacteria.c__Gammaproteobacteria.o__Burkholderiales.f__Oxalobacteraceae.g__Noviherbaspirillum	3.63049	L	3.19149	0.00167522
p__Proteobacteria.c__Gammaproteobacteria.o__Burkholderiales.f__Rhodocyclaceae	2.79434	M	2.40438	0.0195326
p__Proteobacteria.c__Gammaproteobacteria.o__Burkholderiales.f__Rhodocyclaceae.g__Georgfuchsia	2.79434	M	2.40438	0.0195326
p__Proteobacteria.c__Gammaproteobacteria.o__Cellvibrionales	3.66525	M	3.1825	0.00168504
p__Proteobacteria.c__Gammaproteobacteria.o__Cellvibrionales.f__Cellvibrionaceae	3.36515	M	2.9252	0.00861383
p__Proteobacteria.c__Gammaproteobacteria.o__Cellvibrionales.f__Cellvibrionaceae.g__Cellvibrio	3.36515	M	2.9252	0.00861383
p__Proteobacteria.c__Gammaproteobacteria.o__Cellvibrionales.f__Halieaceae	2.90349	H	2.52144	0.0107574
p__Proteobacteria.c__Gammaproteobacteria.o__Cellvibrionales.f__Halieaceae.g__OM60NOR5_clade	2.90349	H	2.52144	0.0107574
p__Proteobacteria.c__Gammaproteobacteria.o__Cellvibrionales.f__Porticoccaceae	3.19912	M	2.90903	0.000911882
p__Proteobacteria.c__Gammaproteobacteria.o__Cellvibrionales.f__Porticoccaceae.g__C1-B045	3.19912	M	2.90903	0.000911882
p__Proteobacteria.c__Gammaproteobacteria.o__Cellvibrionales.f__Spongiibacteraceae	2.49331	L	2.45776	0.00181568
p__Proteobacteria.c__Gammaproteobacteria.o__Cellvibrionales.f__Spongiibacteraceae.g__BD1-7_clade	2.49331	L	2.45769	0.00181568
p__Proteobacteria.c__Gammaproteobacteria.o__Enterobacterales	4.27661	H	3.9021	0.00196919
p__Proteobacteria.c__Gammaproteobacteria.o__Enterobacterales.f__Erwiniaceae	4.26218	H	3.88139	0.0010568
p__Proteobacteria.c__Gammaproteobacteria.o__Enterobacterales.f__Erwiniaceae.g__Pantoea	4.26218	H	3.88148	0.0010568
p__Proteobacteria.c__Gammaproteobacteria.o__Gammaproteobacteria_Incertae_Sedis	3.13958	M	2.51061	0.00624469
p__Proteobacteria.c__Gammaproteobacteria.o__Gammaproteobacteria_Incertae_Sedis.f__unclassified_o__Gammaproteobacteria_Incertae_Sedis	3.13958	M	2.51061	0.00624469
p__Proteobacteria.c__Gammaproteobacteria.o__Gammaproteobacteria_Incertae_Sedis.f__unclassified_o__Gammaproteobacteria_Incertae_Sedis.g__Acidibacter	3.08314	M	2.45642	0.0193054
p__Proteobacteria.c__Gammaproteobacteria.o__Oceanospirillales	3.12049	M	2.49874	0.00812455
p__Proteobacteria.c__Gammaproteobacteria.o__Oceanospirillales.f__Pseudohongiellaceae	3.12049	M	2.49874	0.00812455
p__Proteobacteria.c__Gammaproteobacteria.o__Oceanospirillales.f__Pseudohongiellaceae.g__Pseudohongiella	2.35673	M	2.65663	0.00360408
p__Proteobacteria.c__Gammaproteobacteria.o__Pseudomonadales	4.11261	H	3.49622	0.000911882
p__Proteobacteria.c__Gammaproteobacteria.o__Pseudomonadales.f__Pseudomonadaceae	4.05946	H	3.4509	0.00146439
p__Proteobacteria.c__Gammaproteobacteria.o__Pseudomonadales.f__Pseudomonadaceae.g__Pseudomonas	4.05946	H	3.4509	0.00146439
p__Proteobacteria.c__Gammaproteobacteria.o__Salinisphaerales	3.63747	M	3.33629	0.000507113
p__Proteobacteria.c__Gammaproteobacteria.o__Salinisphaerales.f__Solimonadaceae	3.63747	M	3.33629	0.000507113
p__Proteobacteria.c__Gammaproteobacteria.o__Salinisphaerales.f__Solimonadaceae.g__Alkanibacter	2.01619	L	2.79779	0.000821419
p__Proteobacteria.c__Gammaproteobacteria.o__Salinisphaerales.f__Solimonadaceae.g__Hydrocarboniphaga	2.36607	M	2.36406	0.0027079
p__Proteobacteria.c__Gammaproteobacteria.o__Salinisphaerales.f__Solimonadaceae.g__norank_f__Solimonadaceae	3.11558	M	2.83841	0.000495292
p__Proteobacteria.c__Gammaproteobacteria.o__Salinisphaerales.f__Solimonadaceae.g__Panacagrimonas	2.95165	M	2.71756	0.000472262
p__Proteobacteria.c__Gammaproteobacteria.o__Salinisphaerales.f__Solimonadaceae.g__Polycyclovorans	3.09537	M	2.84393	0.000495292
p__Proteobacteria.c__Gammaproteobacteria.o__Salinisphaerales.f__Solimonadaceae.g__Solimonas	2.81455	M	2.62687	0.000384735
p__Proteobacteria.c__Gammaproteobacteria.o__Xanthomonadales	4.56654	H	3.9707	0.000511099
p__Proteobacteria.c__Gammaproteobacteria.o__Xanthomonadales.f__Rhodanobacteraceae	3.10727	M	2.45856	0.0260139
p__Proteobacteria.c__Gammaproteobacteria.o__Xanthomonadales.f__Rhodanobacteraceae.g__Ahniella	2.5573	M	2.45848	0.0145805
p__Proteobacteria.c__Gammaproteobacteria.o__Xanthomonadales.f__Xanthomonadaceae	4.55611	H	3.96713	0.000511099
p__Proteobacteria.c__Gammaproteobacteria.o__Xanthomonadales.f__Xanthomonadaceae.g__Arenimonas	4.16994	M	3.3641	0.00362507
p__Proteobacteria.c__Gammaproteobacteria.o__Xanthomonadales.f__Xanthomonadaceae.g__Luteimonas	2.42637	H	2.42481	0.0188591
p__Proteobacteria.c__Gammaproteobacteria.o__Xanthomonadales.f__Xanthomonadaceae.g__Lysobacter	4.16365	H	3.67233	0.000760689
p__Proteobacteria.c__Gammaproteobacteria.o__Xanthomonadales.f__Xanthomonadaceae.g__Pseudoxanthomonas	3.4083	H	3.04993	0.0021167
p__Proteobacteria.c__Gammaproteobacteria.o__Xanthomonadales.f__Xanthomonadaceae.g__Stenotrophomonas	3.87007	H	3.53737	0.00108042
p__Proteobacteria.c__Gammaproteobacteria.o__Xanthomonadales.f__Xanthomonadaceae.g__Thermomonas	2.97728	H	2.72162	0.00189411
p__Spirochaetota	2.75843	M	2.5145	0.00168504
p__Spirochaetota.c__Leptospirae	2.34719	M	2.35331	0.0256234
p__Spirochaetota.c__Leptospirae.o__Leptospirales	2.34719	M	2.35207	0.0256234
p__Spirochaetota.c__Leptospirae.o__Leptospirales.f__Leptospiraceae	2.34719	M	2.34928	0.0256234
p__Spirochaetota.c__Leptospirae.o__Leptospirales.f__Leptospiraceae.g__Turneriella	2.34719	M	2.34927	0.0256234
p__Spirochaetota.c__Spirochaetia	2.54523	M	2.4754	0.00274292
p__Spirochaetota.c__Spirochaetia.o__Spirochaetales	2.54523	M	2.47616	0.00274292
p__Spirochaetota.c__Spirochaetia.o__Spirochaetales.f__Spirochaetaceae	2.54523	M	2.48074	0.00274292
p__Spirochaetota.c__Spirochaetia.o__Spirochaetales.f__Spirochaetaceae.g__Salinispira	2.54523	M	2.47722	0.00274292
p__Sumerlaeota	2.19912	M	2.60402	0.00131552
p__Sumerlaeota.c__Sumerlaeia	2.19912	M	2.60404	0.00131552
p__Sumerlaeota.c__Sumerlaeia.o__Sumerlaeales	2.19912	M	2.60401	0.00131552
p__Sumerlaeota.c__Sumerlaeia.o__Sumerlaeales.f__Sumerlaeaceae	2.19912	M	2.60399	0.00131552
p__Sumerlaeota.c__Sumerlaeia.o__Sumerlaeales.f__Sumerlaeaceae.g__Sumerlaea	2.19912	M	2.60403	0.00131552
p__Verrucomicrobiota.c__Chlamydiae	2.40154	M	2.2877	0.0102058
p__Verrucomicrobiota.c__Chlamydiae.o__Chlamydiales	2.40154	M	2.2877	0.0102058
p__Verrucomicrobiota.c__Chlamydiae.o__Chlamydiales.f__Parachlamydiaceae	2.40154	M	2.2877	0.0102058
p__Verrucomicrobiota.c__Chlamydiae.o__Chlamydiales.f__Parachlamydiaceae.g__Neochlamydia	2.40154	M	2.2877	0.0102058
p__Verrucomicrobiota.c__Verrucomicrobiae.o__Opitutales.f__Opitutaceae.g__Lacunisphaera	2.54523	M	2.37196	0.00713199
p__Verrucomicrobiota.c__Verrucomicrobiae.o__Pedosphaerales	3.48846	L	3.01976	0.0183156
p__Verrucomicrobiota.c__Verrucomicrobiae.o__Pedosphaerales.f__Pedosphaeraceae	3.48846	L	3.01976	0.0183156
p__Verrucomicrobiota.c__Verrucomicrobiae.o__Pedosphaerales.f__Pedosphaeraceae.g__Ellin517	2.7314	L	2.49798	0.00225052
p__Verrucomicrobiota.c__Verrucomicrobiae.o__Verrucomicrobiales.f__Verrucomicrobiaceae.g__Brevifollis	2.01619	M	2.51596	0.0303595

## Sheet: Supplementary Table 9
Supplementary Table 9 The shared biomarker fungi of from the underforest and glasshouse experiments under three light intensity treatments
group	intersection_number	intersection_elements
U_L,G_L	2	g__Lecanicillium,g__Oidiodendron
U_M,G_M	6	g__Ilyonectria,g__Solicoccozyma,g__Trichocladium,g__Cephalotrichum,g__Collarina,g__Pyrenochaetopsis
U_H,G_H	5	g__Alternaria,g__Periconia,g__Chaetasbolisia,g__Paraphaeosphaeria,g__Filobasidium

## Sheet: Supplementary Table 10
Supplementary Table 10 The shared biomarker bacteria of the underforest and glasshouse experiments under three light intensity treatments
group	intersection_number	intersection_elements
U_L,G_L	6	g__Paenibacillus,g__Caenimonas,g__Conexibacter,g__Geodermatophilus,g__Iamia,g__Rhodovastum
U_M,G_M	8	g__Bdellovibrio,g__Dongia,g__Ellin6067,g__Hyphomicrobium,g__MND1,g__Nitrospira,g__Pseudolabrys,g__SWB02
U_H,G_H	14	g__Arthrobacter,g__Lysobacter,g__Microbacterium,g__Novosphingobium,g__Pseudomonas,g__Sphingobium,g__Sphingomonas,g__Allorhizobium-Neorhizobium-Pararhizobium-Rhizobium,g__Mesorhizobium,g__CL500-29_marine_group,g__Ferruginibacter,g__Massilia,g__Microvirga,g__Terrimonas

[truncated: 1 more sheets: Supplementary Table 11]
